# Supplementary material for: Restoration of energy homeostasis by SIRT6 extends healthy lifespan
Source: Nat Commun. 2021 May 28;12:3208. doi: 10.1038/s41467-021-23545-7 (PMC8163764; doi:10.1038/s41467-021-23545-7)
Supplement: Supplementary file 3 — Source Data [file 41467_2021_23545_MOESM3_ESM.xlsx]

## Sheet: Table S1
Histopathological analysis
	p value vs WT was calculated by two-tailed Fisher's exact test. Cell color is in yellow whenever p<0.1; N/S, Not significant
	Midpoint
		WT		SIRT1			SIRT6			SIRT1+6
	Pathology	Incidence	%	Incidence	%	p value vs WT	Incidence	%	p value vs WT	Incidence	%	p value vs WT
	Neoplasias	0.8125	81.25	0.75	75	N/S	0.5625	56.25	0.2524	0.375	37.5	0.029
	Hyperplasias	0.5	50	0.4375	43.75	N/S	0.375	37.5	N/S	0.1875	18.75	0.1351
	Lymphoma	0.3125	31.25	0.3125	31.25	N/S	0.25	25	N/S	0.0625	6.25	0.1719
	Sarcoma	0/16	0	0.0625	6.25	N/S	0/16	0	N/S	0/16	0	N/S
	Hemangiosarcoma	0/16	0	0/16	0	N/S	0/16	0	N/S	0/16	0	N/S
	Adenoma	0.625	62.5	0.5	50	N/S	0.1875	18.75	0.029	0.25	25	0.0732
	Carcinoma	0.0625	6.25	0.0625	6.25	N/S	0/16	0	N/S	0.0625	6.25	N/S
	Degenerative process	0.75	75	0.75	75	N/S	0.5	50	N/S	0.5625	56.25	N/S
	Inflammatory proccess	0.8125	81.25	0.75	75	N/S	0.75	75	N/S	0.5	50	0.1351
	Cardiovascular proccess	0/16	0	0/16	0	N/S	0/16	0	N/S	0/16	0	N/S
	Kidney Degenetarive proccess	0.125	12.5	0.1875	18.75	N/S	0/16	0	N/S	0.125	12.5	N/S
	Kidney inflammatory proccess	0.75	75	0.5	50	N/S	0.625	62.5	N/S	0.375	37.5	0.0732
	Spleen hyperplasia	0.0625	6.25	0.0625	6.25	N/S	0.0625	6.25	N/S	0.0625	6.25	N/S
	Lymphoid hyperplasia in nodes (including BALT)	0.25	25	0.1875	18.75	N/S	0/16	0	N/S	0/16	0	N/S
	Spleen lymphoma	0.0625	6.25	0/16	0	N/S	0.0625	6.25	N/S	0.0625	6.25	N/S
	Multicentric lymphoma	0.25	25	0.3125	31.25	N/S	0.25	25	N/S	0/16	0	0.1012
	Histiocytic sarcoma	0/16	0	0.0625	6.25	N/S	0/16	0	N/S	0/16	0	N/S
	Degeneative process in lymphoid organs	0/16	0	0/16	0	N/S	0/16	0	N/S	0/16	0	N/S
	Spleen hemangioma	0/16	0	0.0625	6.25	N/S	0/16	0	N/S	0/16	0	N/S
	Gastrointestinal Adenomas	0.5	50	0.5	50	N/S	0.0625	6.25	0.0155	0.0625	6.25	0.0155
	Intestine carcinomas	0/16	0	0.0625	6.25	N/S	0/16	0	N/S	0/16	0	N/S
	Intestine/stomach hyperplasias	0.0625	6.25	0/16	0	N/S	0/16	0	N/S	0.0625	6.25	N/S
	Inflammatory process in intestine	0/16	0	0/16	0	N/S	0/16	0	N/S	0/16	0	N/S
	Degenerative process in intestine	0/16	0	0/16	0	N/S	0.0625	6.25	N/S	0/16	0	N/S
	Inflammatory process in pancreas	0.625	62.5	0.625	62.5	N/S	0.4375	43.75	N/S	0.3125	31.25	0.1556
	Degenerative Process in pancreas	0.375	37.5	0.375	37.5	N/S	0/16	0	0.0177	0.25	25	N/S
	Liver adenoma	0.1875	18.75	0/16	0	N/S	0.0625	6.25	N/S	0.125	12.5	N/S
	Liver carcinoma	0.0625	6.25	0/16	0	N/S	0/16	0	N/S	0.0625	6.25	N/S
	Hepatic serosal Cysts2	0.0625	6.25	0/16	0	N/S	0/16	0	N/S	0/16	0	N/S
	Liver inflammation	0/16	0	0/16	0	N/S	0/16	0	N/S	0/16	0	N/S
	Liver degeneration	0/16	0	0/16	0	N/S	0.125	12.5	N/S	0/16	0	N/S
	Liver hemangioma	0/16	0	0/16	0	N/S	0.0625	6.25	N/S	0.0625	6.25	N/S
	Hypophysis adenoma	0.0625	6.25	0/16	0	N/S	0.0625	6.25	N/S	0.0625	6.25	N/S
	Lung inflammation	0.0625	6.25	0/16	0	N/S	0/16	0	N/S	0.0625	6.25	N/S
	Heart lesions	0.0625	6.25	0/16	0	N/S	0/16	0	N/S	0/16	0	N/S
	Subcutaneous sarcoma	0/16	0	0/16	0	N/S	0/16	0	N/S	0/16	0	N/S
	Brain degeneration	0/16	0	0/16	0	N/S	0/16	0	N/S	0/16	0	N/S
Female specific	Uterus hyperplasia	0.5	50	0.5	50	N/S	0.625	62.5	N/S	0.25	25	N/S
	Uterus degeneration	0.875	87.5	0.75	75	N/S	0.875	87.5	N/S	0.625	62.5	N/S
	Ovary degeneration	0.25	25	0.25	25	N/S	0.125	12.5	N/S	0.375	37.5	N/S
Male specific	Testis degeneration	0.75	75	0.625	62.5	N/S	0.375	37.5	N/S	0.5	50	N/S
	Seminal glands degeneration	0/8	0	0/8	0	N/S	0/8	0	N/S	0/8	0	N/S
	Inflammation in gonads	0/8	0	0/8	0	N/S	0/8	0	N/S	0/8	0	N/S
	Endpoint
		WT		SIRT1			SIRT6			SIRT1+6
	Pathology	Incidence	%	Incidence	%	p value vs WT	Incidence	%	p value vs WT	Incidence	%	p value vs WT
	Neoplasias	0.756757	75.6757	0.868421	86.8421	N/S	39/51	76.4706	N/S	0.772727	77.2727	N/S
	Hyperplasias	0.162162	16.2162	8/38	21.0526	N/S	12/51	23.5294	N/S	12/22	54.5455	0.0033
	Lymphoma	0.324324	32.4324	0.394737	39.4737	N/S	21/51	41.1765	N/S	0.227273	22.7273	N/S
	Sarcoma	0.27027	27.027	0.289474	28.9474	N/S	9/51	17.6471	N/S	6/22	27.2727	N/S
	Hemangiosarcoma	0/37	0	0/38	0	N/S	0.0392157	3.92157	N/S	0.0454545	4.54545	N/S
	Hemangioma	0.027027	2.7027	0/38	0	N/S	0.0784314	7.84314	N/S	2/22	9.09091	N/S
	Adenoma	0.351351	35.1351	24/38	63.1579	0.0211	12/51	23.5294	0.2438	0.227273	22.7273	0.3893
	Carcinoma	0.0810811	8.10811	0.184211	18.4211	0.3091	0.0980392	9.80392	N/S	2/22	9.09091	N/S
	Degenerative process	0.72973	72.973	0.710526	71.0526	N/S	33/51	64.7059	N/S	0.681818	68.1818	N/S
	Inflammatory proccess	0.756757	75.6757	0.763158	76.3158	N/S	39/51	76.4706	N/S	0.681818	68.1818	N/S
	Cardiovascular proccess	0/37	0	0/38	0	N/S	0	0	N/S	0/22	0	N/S
	Kidney Degenetarive proccess	0.162162	16.2162	0.131579	13.1579	N/S	17/51	33.3333	0.032	0.136364	13.6364	N/S
	Kidney inflammatory proccess	0.567568	56.7568	0.447368	44.7368	N/S	34/51	66.6667	N/S	8/22	36.3636	N/S
	Spleen hyperplasia	0.027027	2.7027	2/38	5.26316	N/S	0.0980392	9.80392	N/S	8/22	36.3636	0.0010
	Lymphoid hyperplasia in nodes (including BALT)	0.027027	2.7027	0.0789474	7.89474	N/S	0.0784314	7.84314	N/S	0.136364	13.6364	N/S
	Spleen lymphoma	0.0810811	8.10811	0/38	0	N/S	0	0	N/S	0/22	0	N/S
	Lymph nodes lymphoma	0/37	0	0/38	0	N/S	3/51	5.88235	N/S	0/22	0	N/S
	Multicentric lymphoma	0.243243	24.3243	0.394737	39.4737	N/S	18/51	35.2941	N/S	0.227273	22.7273	N/S
	Histiocytic sarcoma	0.27027	27.027	0.263158	26.3158	N/S	9/51	17.6471	N/S	6/22	27.2727	N/S
	Degeneative process in lymphoid organs	0/37	0	0/38	0	N/S	0.0196078	1.96078	N/S	0/22	0	N/S
	Spleen hemangioma	0.027027	2.7027	0/38	0	N/S	0	0	N/S	0/22	0	N/S
	Spleen hemangiosarcoma	0/37	0	0/38	0	N/S	0.0196078	1.96078	N/S	0.0454545	4.54545	N/S
	Gastrointestinal Adenomas	0.297297	29.7297	22/38	57.8947	0.0200	3/51	5.88235	0.0061	2/22	9.09091	0.1037
	Intestine carcinomas	0.0540541	5.40541	6/38	15.7895	N/S	3/51	5.88235	N/S	2/22	9.09091	N/S
	Intestine/stomach hyperplasias	0.0294118	2.94118	0.0285714	2.85714	N/S	0	0	N/S	0.0454545	4.54545	N/S
	Inflammatory process in intestine	0.0540541	5.40541	0.0263158	2.63158	N/S	0.0392157	3.92157	N/S	0.0454545	4.54545	N/S
	Degenerative process in intestine	0.027027	2.7027	0.0789474	7.89474	N/S	0.0196078	1.96078	N/S	2/22	9.09091	N/S
	Hemangioma in intestine	0/37	0	0/38	0	N/S	0.0196078	1.96078	N/S	0/22	0	N/S
	Inflammatory process in pancreas	0.441176	44.1176	0.294118	29.4118	0.3145	5/51	14.2857	0.0047	0.227273	22.7273	0.1541
	Degenerative Process in pancreas	0.617647	61.7647	0.617647	61.7647	N/S	0.510204	51.0204	N/S	12/22	54.5455	N/S
	Liver adenoma	3/36	8.33333	2/38	5.26316	N/S	0.0980392	9.80392	N/S	0.0454545	4.54545	N/S
	Liver carcinoma	0.0277778	2.77778	0/38	0	N/S	0.0392157	3.92157	N/S	0/22	0	N/S
	Hepatic serosal Cysts2	0/37	0	0/38	0	N/S	0	0	N/S	0/22	0	N/S
	Liver inflammation	6/36	16.6667	0.131579	13.1579	N/S	6/51	11.7647	N/S	0.227273	22.7273	N/S
	Liver degeneration	2/36	5.55556	0.0263158	2.63158	N/S	0	0	N/S	0/22	0	N/S
	Liver hemangioma	0/37	0	0/38	0	N/S	3/51	5.88235	N/S	0/22	0	N/S
	Hypophysis adenoma	0/37	0	0/38	0	N/S	0.0980392	9.80392	N/S	0.136364	13.6364	N/S
	Lung carcinoma	0/37	0	0.0263158	2.63158	N/S	0.0196078	1.96078	N/S	0/22	0	N/S
	Lung inflammation	0.0540541	5.40541	2/38	5.26316	N/S	3/51	5.88235	N/S	2/22	9.09091	N/S
	Lung hemangiothelioma	0/37	0	0/38	0	N/S	0.0196078	1.96078	N/S	0/22	0	N/S
	Heart lesions	0.027027	2.7027	0/38	0	N/S	0.0392157	3.92157	N/S	0.0454545	4.54545	N/S
	Subcutaneous sarcoma	0/37	0	0.0263158	2.63158	N/S	0	0	N/S	0/22	0	N/S
	Brain degeneration	0/37	0	0.0263158	2.63158	N/S	0	0	N/S	0/22	0	N/S
Female specific	Uterus hyperplasia	4/18	22.2222	0.1875	18.75	N/S	0.263158	26.3158	N/S	0.4	40	N/S
	Uterus degeneration	0.388889	38.8889	0.375	37.5	N/S	0.263158	26.3158	N/S	0.3	30	N/S
	Ovary degeneration	12/18	66.6667	0.625	62.5	N/S	0.684211	68.4211	N/S	0.6	60	N/S
	Hemangioma in ovary	0/18	0	0/16	0	N/S	0	0	N/S	0.2	20	N/S
Male specific	Testis degeneration	0.684211	68.4211	18/22	81.8182	N/S	0.78125	78.125	N/S	0.833333	83.3333	N/S
	Seminal glands degeneration	0.0526316	5.26316	0/22	0	N/S	0	0	N/S	0/12	0	N/S
	Inflammation in gonads	0.0526316	5.26316	0/22	0	N/S	0	0	N/S	0/12	0	N/S
	Testicular adenoma	0/19	0	0/22	0	N/S	0.03125	3.125	N/S	0/12	0	N/S

## Sheet: Table S2
Blood count
Data are shown as mean ± SEM of 6 mice per group.
2-way Anova analysis is shown in the right. Cell color is in yellow whenever p<0.05; exact p value is shown whenever p<0.2. N/S, Not significant
	Young		Old		2-way Anova
	WT	SIRT6-tg	WT	SIRT6-tg	p Age	p Genotype	p Interaction
RBC (10*6/µl)	9.54±0.25	9.61±0.14	8.07±0.53	9.16±0.29	<0.05	0.1	0.14
HGB (g/dl)	14.08±0.35	13.9±0.34	11.51±0.72	13.21±0.32	<0.01	0.12	0.05
Hematocrit (%)	44.28±1.03	43.63±0.99	38.15±1.87	42.51±0.73	<0.01	0.14	0.05
MCV (fL)	46.41±0.35	45.4±0.64	47.56±1.35	46.48±0.79	N/S	N/S	N/S
MCH (pg)	14.78±0.08	14.45±0.17	14.28±0.3	14.43±0.15	N/S	N/S	N/S
MCHC (g/dl)	31.8±0.14	31.86±0.34	30.08±0.49	31.08±0.26	<0.01	0.12	0.17
WBC (10*3/µl)	20.35±1.28	19.33±0.94	16.05±1.72	22.09±4.74	N/S	N/S	0.19
Neutr Abs (10*3/µl)	2.34±0.17	1.86±0.189	4.07±1	5.92±3.05	0.08	N/S	N/S
Neutroph (%)	11.55±0.69	9.58±0.72	30.66±10.88	28.33±11.29	<0.05	N/S	N/S
Lymph Abs (10*3/µl)	16.54±1.01	16.28±0.692	11.66±2.54	15.89±5.47	N/S	N/S	N/S
Lymph (%)	81.33±0.72	84.4±1.01	67.66±10.38	70.16±11.57	0.08	N/S	N/S
Mono Abs (10*3/µl)	1.435±0.188	1.15±0.147	0.056±0.036	0.088±0.088	<0.0001	N/S	N/S
Monocytes (%)	6.91±0.5	5.85±0.54	0.333±0.210	0.333±0.333	<0.0001	N/S	N/S
Eos Abs (10*3/µl)	0±0	0.003±0.003	0.258±0.115	0.195±0.083	<0.01	N/S	N/S
Eos (%)	0±0	0.016±0.016	1.33±0.557	1.16±0.6	<0.01	N/S	N/S
Basos Abs (10*3/µl)	0±0	0±0	0±0	0±0	N/S	N/S	N/S
Basos (%)	0±0	0±0	0±0	0±0	N/S	N/S	N/S
Bands Abs (10*3/µl)	0±0	0±0	0±0	0±0	N/S	N/S	N/S
Bands (%)	0±0	0±0	0±0	0±0	N/S	N/S	N/S
Platelets (10*3/µl)	1075±105	1449±109	4685±542	3737±287	<0.0001	N/S	<0.05
RBC, Red blood cell count; HGB, Hemoglobin; MCV, Mean corpuscular volume; MCH, Mean corpuscular hemoglobin; MCHC, Mean corpuscular hemoglobin concentration
WBC, White blood cell count; Neutr, Neutrophils; Lymph, Lymphocytes; Mono, Monocytes; Eos, Eosinophils; Basos, Basophils. Abs, Absolute
pg, picogram; fL, femtoliter

## Sheet: Table S3
Blood chemistry
Data are shown as mean ± SEM of 4-8 mice per group.
2-way Anova analysis or t-test is shown in the right. Cell color is in yellow whenever p<0.05; exact p value is shown whenever p<0.2. N/S, Not significant
	Young		Old		2-way Anova
	WT	SIRT6-tg	WT	SIRT6-tg	p Age	p Genotype	p Interaction
Urea (mg/dl)	45.9±4.41	48.3±1.98	49.7±1.62	45.3±0.4	N/S	N/S	N/S
Albumin (g/dl)	3.33±0.183	3.68±0.05	3.2±0.06	3.66±0.05	N/S	<0.0001	N/S
Total Bilirubin (mg/dl)	0.153±0.03	0.08±0.024	0.043±0.003	0.07±0.012	N/S	<0.05	<0.05
Cholesterol (mg/dl)	86.33±5.4	120.2±6.74	99±3.58	104.2±4.46	N/S	<0.001	<0.01
HDL Cholesterol (mg/dl)	75.7±6.76	115.5±6.57	75.7±5.58	88.9±5.47	<0.05	<0.001	<0.05
LDL Cholesterol (mg/dl)	10.63±1.85	4.66±0.623	23.26±4.03	15.33±1.61	<0.05	<0.001	N/S
LDL/HDL	0.15±0.03	0.04±0.005	0.34±0.082	0.18±0.027	<0.01	<0.05	N/S
			Old		Two-tailed unpaired Student’s t-test
			WT	SIRT6-tg
Creatinine (mg/dl)			0.16±0.01	0.21±0.03	N/S
Alk Phos (IU/L)			115±17.6	103±13.2	N/S
AST (IU/L)			163±34.7	129±26.3	N/S
ALT (IU/L)			83±12.6	65.5±12.4	N/S
Calcium (mg/dl)			9.73±0.07	9.74±0.15	N/S
Phosphate (mg/dl)			9.31±0.62	8.66±0.28	N/S
Sodium (mmol/L)			151±1.26	151±2.15	N/S
Potassium (mmol/L)			6.1±0.06	6.38±0.29	N/S
Chloride (mmol/L)			112.4±0.5	110±0.85	0.12
Alk Phos, Alkaline phosphatase; AST, Aspartate aminotransferase; ALT, Alanine aminotransferase

## Sheet: Table S4
Serum metabolomics
Source data for heatmaps and scatter plots depicted in Fig. 2 and supplementary Fig. 3b-d.
Shown are normalized peak area values. Two-way ANOVA analysis for each metabolite and Dunnett's multiple comparisons test for metabolites shown in Fig. 2b-d is shown in the right.
Statistical outliers (P<0.05, highlighted in red) were calculated using Grubb's outlier test (two-tailed, Prism) and excluded from analysis.
Group	WT Fed							SIRT1 Fed							SIRT6 Fed						SIRT1+6 Fed					WT 4h fast							SIRT1 4h fast							SIRT6 4h fast						SIRT1+6 4h fast
Mouse	WT-1	WT-2	WT-3	WT-4	WT-5	WT-6	WT-7	SIRT1-1	SIRT1-2	SIRT1-3	SIRT1-4	SIRT1-5	SIRT1-6	SIRT1-7	SIRT6-1	SIRT6-2	SIRT6-3	SIRT6-4	SIRT6-5	SIRT6-6	SIRT1+6-1	SIRT1+6-2	SIRT1+6-3	SIRT1+6-4	SIRT1+6-5	WT-1 4h	WT-2 4h	WT-3 4h	WT-4 4h	WT-5 4h	WT-6 4h	WT-7 4h	SIRT1-1 4h	SIRT1-2 4h	SIRT1-3 4h	SIRT1-4 4h	SIRT1-5 4h	SIRT1-6 4h	SIRT1-7 4h	SIRT6-1 4h	SIRT6-2 4h	SIRT6-3 4h	SIRT6-4 4h	SIRT6-5 4h	SIRT6-6 4h	SIRT1+6-1 4h	SIRT1+6-2 4h	SIRT1+6-3 4h	SIRT1+6-4 4h
Glucose	254801	213909	315066	177395	290404	230929	304447	231193	265831	207046	254041	211132	295092	271173	370008	390109	366914	368295	305804	252491	322887	309816	288427	235887	260356	470526	238741	478556	321495	307974	393953	388747	391617	401191	262742	451926	218294	464972	475573	392501	591518	636847	520971	233956	298506	400772	517998	360842	291457
Fructose	1020	1018	1054	749	810	1086	962	948	1090	3039	999	1964	1792	918	756	721	786	971	729	853	667	706	1112	1980	508	1284	1081	655	829	688	1038	1478	1401	1229	1273	905	1189	1093	1154	698	1335	866	894	646	822	906	810	735	870
Lactate	888799	686877	571591	827819	517403	819079	781482	897834	816803	966343	948743	965282	818875	788185	751752	678341	466403	845844	448327	691064	925462	580332	803012	948198	769264	489207	298378	758477	480752	655271	673153	901412	764214	565825	919087	908343	704838	727107	825888	791430	976624	850223	739656	673331	574601	790714	757810	889563	991015
Pyruvate	14276	12933	9647	11168	8399	11595	15890	8867	14688	14618	13427	9343	8099	14699	17963	15364	7655	10433	12831	9022	14287	10773	9382	9239	8660	10014	6892	9472	8772	9414	10633	6898	6091	6732	10378	13457	6120	8605	2166	11295	11103	8792	10116	16080	10343	1398	10073	10043	8956
Glycerol	51164	35160	68828	43637	64669	60467	49876	58816	40675	43487	39163	32673	40690	52033	63352	66083	84707	81220	76218	56969	65344	109659	53396	53963	43009	85700	123852	108391	57592	104260	94880	74192	85575	83550	67270	96461	91279	89524	98896	127132	107070	101670	98366	105500	89734	112102	76010	113407	86463
Alpha-KG	3219	4097	6428	1311	1293	2752	2893	2482	3975	2422	4449	2096	3371	2974	4745	3295	3148	4774	6412	2388	4542	1905	3937	865	2771	2639	2489	6760	3209	1163	3090	3296	2995	6157	1265	3273	388	1242	4668	3603	4731	5353	2919	5785	1772	6206	6535	3608	2930
Malate	5102	5098	6811	1977	2221	4773	6355	5986	5732	4965	5692	4386	7223	3109	4765	4493	3580	7881	5436	4993	8173	2079	12436	2139	4163	4243	2948	8343	2435	1410	5292	4455	5725	8084	2718	7321	1840	1600	7687	5654	7474	8242	2944	7120	2261	7641	6759	7479	6330
Citrate	63429	51289	86726	94645	55329	97187	66713	61762	70165	54948	55806	52813	56434	47926	55053	64353	72141	83667	88425	78589	61657	55026	68621	86945	64987	95655	81074	97421	82649	89684	143914	107844	99790	126638	58064	90030	72970	76639	89330	104086	100611	117418	90279	124278	94987	125211	94673	96346	87119
Isocitrate	1044	881	1479	1257	779	1475	1108	1038	1081	818	925	868	793	557	646	910	1175	1340	1212	1241	892	886	1021	1387	903	1551	1544	1692	866	508	2276	1962	1366	2015	960	1529	1293	1317	1293	1627	1721	1947	1545	2253	1572	2112	1618	1869	1646
Aspartate	5058	3815	7439	7908	4418	3225	4139	7537	7499	7447	5487	8536	4633	3284	2897	4276	4048	4459	3618	7025	1735	2849	7900	5827	5014	3084	3185	2584	6856	2212	4073	3510	4901	5886	5315	3292	3083	3682	3342	3320	1596	2282	2750	2034	4766	3751	3376	2423	3187
Citrulline	5542	2350	3709	3894	1675	3051	3016	1948	2352	3453	2672	1488	2048	2229	3976	2267	2604	2273	2740	2547	2995	1793	2851	866	2407	1850	2239	1896	2392	1352	2449	2879	1425	2126	3777	2608	1376	2610	1764	3339	2204	1316	2549	4142	1503	3415	1842	2708	2402
Ornithine	67328	72516	37100	52849	79239	50974	36160	37458	39183	58258	46320	57699	44146	65102	61526	45541	53102	42020	54192	49662	46908	35094	41699	27928	45951	30850	39817	15673	53631	44336	22450	25105	22263	28534	45070	24043	43876	27925	23828	34174	17823	12102	26925	37203	39905	31342	26693	23678	26813
N-Acetylglutamate	428	1031	683	430	1428	1219	518	424	515	556	414	315	286	403	581	497	575	1120	886	497	571	719	508	611	423	987	1589	663	553	924	980	486	578	642	481	1181	822	921	613	939	911	596	379	1188	633	572	633	484	685
Palmitate	25736	18830	27348	24796	33352	31742	28594	30550	27477	25866	19831	25054	18544	25172	26453	28536	32429	26081	33820	26603	22621	47722	17924	28451	27337	48108	61651	36474	30802	40331	33645	26908	42971	38789	33629	38556	49433	40035	28598	42162	27073	28833	44829	53623	48459	30058	24668	32655	29252
Myristate	656	680	1159	931	1647	1179	887	1195	1125	922	729	1043	621	810	995	1212	1507	990	2292	960	885	3037	693	1248	818	2131	4716	653	1157	2392	1623	1103	2122	1763	1494	2400	2688	2170	1433	2638	1287	1266	2450	3718	2674	1653	911	1089	1378
Oleate	2047	622	1598	1072	2921	1512	980	1681	1768	533	490	1539	1113	1620	2050	1921	2582	1672	3638	1723	1301	6562	911	1336	1928	6724	9389	3630	2108	4213	2567	1563	6348	3651	4473	6101	6755	4378	2212	7611	2938	3129	6541	12242	9789	3551	1212	5067	3377
Stearate	235006	196631	245525	237333	271222	306097	258681	247446	235754	194529	174215	234089	151004	209060	186252	215043	249324	236411	253166	209837	170322	353510	158876	220517	220269	354327	397267	277956	239045	253079	293347	215795	294421	317136	219476	213916	340114	319333	221502	261581	199547	216871	271240	311272	256867	234059	211682	209960	196784
Arachidonate	1976	1344	2193	1539	2629	2030	2607	2525	2378	2125	955	690	1278	2477	2062	2720	4004	2552	3490	2299	1216	5888	2531	2427	2638	3990	5028	2009	3553	3880	3536	3392	4955	3857	3644	2771	4384	5220	3733	4468	3189	3389	4761	5053	5279	3135	2345	3052	2752
Cholesterol	116704	90013	170940	143634	218905	139800	108782	146124	173710	158784	145051	131376	125147	133573	158185	175757	207858	155520	118943	183627	142231	181647	122985	179864	187807	149360	174908	137402	145254	216058	158240	128306	168296	167634	176723	153068	245695	184309	152663	150841	125046	132619	168499	119967	239535	145409	120908	127056	125635
Valine	139854	156882	161469	147079	145669	92752	148224	129845	149885	134563	145539	138586	153824	173745	147769	150141	143894	95198	140845	137432	127987	83408	143867	105656	141632	81420	157807	97457	185706	109253	87920	101348	84399	74719	107384	74840	83877	75967	108354	90336	59552	68940	81533	82614	114916	97832	105363	96480	93276
Isoleucine	54563	68389	77017	72165	76517	63789	65150	59098	61924	55071	63621	65011	78695	77944	69505	62250	68505	55348	59345	68688	55243	50028	66193	62024	67322	48003	80764	56554	81634	69286	57538	50490	46684	45423	54002	45659	54931	46688	57055	53419	38115	36912	44889	45843	65450	50006	49481	54737	59025
Leucine	92877	102482	131250	119932	107382	63019	92578	93000	101734	78587	101334	101922	128865	121237	84760	89790	88692	55052	92024	105895	76687	72883	105857	91210	100957	53096	128000	87573	129294	99146	52169	77694	74561	63003	86863	53380	74885	53905	76609	72584	45636	58560	77834	55185	103106	65963	81897	88991	86791
Alpha-KIC	2588	2944	4343	2343	2846	3017	4580	3045	2620	2713	3548	2819	3441	2999	3341	4093	3938	3532	3445	3483	3255	5879	4859	3112	3049	3718	3429	5699	2984	5574	4089	4466	4515	4125	2725	4496	3133	3586	4109	5097	6489	4459	5089	5900	2654	4715	3611	6099	1482
3-Hydroxybutyrate	5451	4057	3516	6516	6900	13279	21128	6381	6063	2670	7264	9130	18500	12316	16419	16676	11237	16170	10932	8584	21336	25206	8815	15394	3769	45287	31000	40311	6649	47429	16873	18463	50780	38381	5698	42027	36579	3023	29596	44070	28339	19729	73675	105032	27845	26017	15082	55322	31216
Alanine	218006	345128	173377	146452	156921	111116	180943	162867	151655	150988	191617	197586	244427	189327	179398	170573	127070	98830	213170	212232	193960	151059	185948	134876	181325	84763	212085	118633	174931	93112	113713	143815	98778	93211	190155	85352	96509	72922	134422	129176	107338	122539	100578	156201	149735	128369	174622	92313	138157
Tyrosine	89179	86381	86570	79796	97312	74686	98390	66209	86916	67096	87665	77840	91930	86942	73546	69393	74301	81526	95313	68781	73652	60401	73310	29627	72909	28368	64470	31768	81857	39191	29039	30716	23710	32012	30107	37769	26281	28999	44488	33175	28531	30804	25571	66019	38356	51491	40944	32417	36788
Tryptophan	79726	90570	93972	74399	92556	59216	95048	66143	84811	77652	82996	61610	77690	107011	94194	97992	120378	82694	118388	82656	90898	62896	91749	40142	104636	48399	54909	57621	117915	71390	48351	81398	51552	46415	58331	46686	44152	78180	71454	62507	60418	54728	59111	71508	45343	73884	67273	55840	48773
Threonine	37257	33981	32844	33888	42303	34156	33944	37203	43625	42514	37733	36955	37721	39047	46839	39971	44435	40718	33549	39851	44661	21386	39596	20492	42016	24704	24807	15708	41545	21963	19810	17633	15911	21552	22492	20995	21202	18828	16959	22533	17533	14297	12983	18627	30073	27027	23683	20698	22858
Serine	27807	78468	40762	35094	54098	34884	35727	40731	38946	44178	39762	43997	37731	35369	36271	36803	42136	48133	58524	42979	35776	44186	52856	23832	38831	22018	38156	21968	38695	25013	17106	16656	21505	31214	24896	22038	20032	18030	18542	25224	18243	14454	15267	35356	29491	17905	26939	21802	26810
Phenylalanine	27488	45283	24527	27736	31862	25281	27179	23961	26033	25144	25569	27259	26120	28190	29936	26093	30041	31278	37510	26223	24716	20751	28430	20957	25264	14518	29818	17303	32815	22442	12498	18007	11834	14829	18332	17643	14368	17903	17976	18455	16370	17730	17204	23351	19184	19189	19905	17848	18064
Proline	88316	84548	49165	52698	59571	32005	45496	48538	46349	45697	52426	61770	65176	57478	38700	43496	35987	21990	61039	64291	41413	24991	53960	24635	61839	18299	33840	18339	65616	22334	26695	21388	16342	21980	32984	9748	18438	5439	26668	17487	7587	15432	12524	17092	40057	17397	30673	17844	19591
Glycine	31500	52978	43263	41429	45594	47108	37061	44062	38980	41393	36866	44577	38616	77092	27821	48282	47390	17170	53142	50165	38317	54697	47080	40597	44226	41778	55280	34286	41593	39236	39731	44389	35502	42478	35347	32294	55470	40114	28700	28141	22673	24569	26100	43595	51727	32157	33177	35586	33990
Glutamine	30073	27678	22654	16761	31701	25298	28720	16530	15080	21079	14186	10443	13128	24270	26161	21446	28106	17316	34016	17969	37566	19071	15863	13657	22479	35258	28016	25193	14048	37136	33162	30036	14620	23205	30761	22546	30826	29519	19704	31049	27090	19980	33930	35403	27969	36105	15805	31102	25851
Cysteine	1880	1748	3066	1167	1355	559	1672	1318	2345	1433	2596	1633	1815	1805	1509	2043	1207	743	1398	2250	2011	902	2828	1662	1750	1394	1234	1474	1888	1975	1867	2137	1379	1473	1891	1013	1136	605	2205	1665	875	1370	1514	523	1167	2056	2127	1845	1663
Methionine	10886	9409	10231	8097	9815	3625	8503	7338	9741	9146	9233	10302	10280	10268	7773	8903	7177	4233	9273	11470	9090	9434	10051	5660	8794	5120	7133	3904	11151	6736	5195	4219	3979	4885	6722	3684	5672	3753	8080	5537	2043	3593	3345	3158	9049	6460	6819	4662	5967
Methionine Sulfo.	3104	4071	2402	3478	4423	2485	1817	3820	3183	3218	2414	3974	2566	2142	2509	1774	2012	2573	2711	3573	1439	3829	1531	3359	2720	2626	3889	1613	3086	2112	1963	1314	3005	1940	2346	1505	3401	2386	2428	2561	910	1177	1028	1858	3710	1388	2797	979	2768
Taurine	33319	26295	31088	49831	20500	25755	48522	40348	50423	43832	48003	49878	53988	32810	28641	54061	40530	23041	35205	49368	24837	49585	40801	61419	41534	29678	26200	27937	56147	32403	36733	59712	53524	59861	56078	46703	39565	28608	45134	40005	35779	25776	50430	47557	56022	47018	31702	47633	38984
[truncated: 40 more columns]

## Sheet: Table S5
Significant genes [Benjamini-Hochberg corrected p (padj) <0.05] in M-WT vs M-TG or F-WT vs F-TG
			M-WT vs M-TG				F-WT vs F-TG
gene ID	gene name	gene description	log2FoldChange TG/WT	FoldChange TG/WT	pvalue	padj	log2FoldChange TG/WT	FoldChange TG/WT	pvalue	padj
ENSMUSG00000034748.16	Sirt6	sirtuin 6 [Source:MGI Symbol;Acc:MGI:1354161]	6.63937	99.6897	1.14869e-156	2.29657e-152	3.38839	10.4714	8.53314e-42	1.5515e-37
ENSMUSG00000053977.13	Cd8a	CD8 antigen, alpha chain [Source:MGI Symbol;Acc:MGI:88346]	-3.72438	0.0756569	2.06807e-32	2.06735e-28	-0.92	0.528509	0.00256901	0.250477
ENSMUSG00000030789.9	Itgax	integrin alpha X [Source:MGI Symbol;Acc:MGI:96609]	-3.14286	0.113215	4.77875e-32	3.18472e-28	-0.539374	0.688069	0.0366665	0.791976
ENSMUSG00000105504.4	Gbp5	guanylate binding protein 5 [Source:MGI Symbol;Acc:MGI:2429943]	-3.03186	0.12227	5.5454e-31	2.77173e-27	-0.198045	0.871731	0.435045	0.99988
ENSMUSG00000041481.16	Serpina3g	serine (or cysteine) peptidase inhibitor, clade A, member 3G [Source:MGI Symbol;Acc:MGI:105046]	-2.60187	0.164725	1.27263e-30	5.08875e-27	-0.365328	0.776292	0.10453	0.979556
ENSMUSG00000028270.12	Gbp2	guanylate binding protein 2 [Source:MGI Symbol;Acc:MGI:102772]	-3.12461	0.114657	2.08378e-30	6.94349e-27	-0.255713	0.837573	0.343625	0.99988
ENSMUSG00000001506.10	Col1a1	collagen, type I, alpha 1 [Source:MGI Symbol;Acc:MGI:88467]	-3.03881	0.121682	3.04673e-30	8.7019e-27	-0.419849	0.747503	0.112346	0.983634
ENSMUSG00000038179.13	Slamf7	SLAM family member 7 [Source:MGI Symbol;Acc:MGI:1922595]	-3.32676	0.0996658	2.76336e-29	6.13865e-26	-0.673437	0.627011	0.0170146	0.582258
ENSMUSG00000052142.15	Rasal3	RAS protein activator like 3 [Source:MGI Symbol;Acc:MGI:2444128]	-1.8745	0.272721	2.57491e-29	6.13865e-26	-0.267166	0.83095	0.0953116	0.961933
ENSMUSG00000016283.13	H2-M2	histocompatibility 2, M region locus 2 [Source:MGI Symbol;Acc:MGI:95914]	-6.14454	0.0141354	7.54527e-28	1.50853e-24	-0.582232	0.66793	0.246973	0.99988
ENSMUSG00000049723.14	Mmp12	matrix metallopeptidase 12 [Source:MGI Symbol;Acc:MGI:97005]	-5.00237	0.0311988	1.25274e-27	2.27691e-24	-0.862478	0.550007	0.0550827	0.857461
ENSMUSG00000029298.15	Gbp9	guanylate-binding protein 9 [Source:MGI Symbol;Acc:MGI:3605620]	-2.68687	0.155301	2.7483e-27	4.57889e-24	-0.188636	0.877435	0.443693	0.99988
ENSMUSG00000026043.18	Col3a1	collagen, type III, alpha 1 [Source:MGI Symbol;Acc:MGI:88453]	-2.19849	0.217866	3.77848e-27	5.811e-24	-0.238083	0.847871	0.241792	0.99988
ENSMUSG00000039899.5	Fgl2	fibrinogen-like protein 2 [Source:MGI Symbol;Acc:MGI:103266]	-2.33056	0.198807	7.79486e-27	1.11316e-23	-0.288288	0.818873	0.179995	0.99988
ENSMUSG00000035042.2	Ccl5	chemokine (C-C motif) ligand 5 [Source:MGI Symbol;Acc:MGI:98262]	-3.90308	0.0668432	1.10533e-26	1.42999e-23	-0.903029	0.534763	0.012609	0.530685
ENSMUSG00000029661.16	Col1a2	collagen, type I, alpha 2 [Source:MGI Symbol;Acc:MGI:88468]	-1.96536	0.256075	1.14439e-26	1.42999e-23	-0.240047	0.846718	0.191681	0.99988
ENSMUSG00000048126.16	Col6a3	collagen, type VI, alpha 3 [Source:MGI Symbol;Acc:MGI:88461]	-1.59249	0.331598	2.28505e-26	2.68735e-23	-0.039369	0.97308	0.789486	0.99988
ENSMUSG00000097415.2	AU020206	expressed sequence AU020206 [Source:MGI Symbol;Acc:MGI:2142134]	-1.66878	0.314519	3.49547e-26	3.8825e-23	-0.141745	0.906422	0.36619	0.99988
ENSMUSG00000061959.13	Ces1e	carboxylesterase 1E [Source:MGI Symbol;Acc:MGI:95432]	1.396	2.6317	4.14916e-26	4.36601e-23	0.222809	1.167	0.0922288	0.95387
ENSMUSG00000056290.15	Ms4a4b	membrane-spanning 4-domains, subfamily A, member 4B [Source:MGI Symbol;Acc:MGI:1913083]	-2.29991	0.203075	1.29252e-25	1.29207e-22	-0.127566	0.915375	0.543934	0.99988
ENSMUSG00000024300.16	Myo1f	myosin IF [Source:MGI Symbol;Acc:MGI:107711]	-2.15025	0.225273	1.66576e-25	1.58588e-22	-0.208935	0.865176	0.30755	0.99988
ENSMUSG00000009585.17	Apobec3	apolipoprotein B mRNA editing enzyme, catalytic polypeptide 3 [Source:MGI Symbol;Acc:MGI:1933111]	-1.67492	0.313183	2.73294e-25	2.48362e-22	-0.292426	0.816528	0.0659481	0.896087
ENSMUSG00000034438.16	Gbp8	guanylate-binding protein 8 [Source:MGI Symbol;Acc:MGI:1923324]	-2.72846	0.150887	3.69503e-25	3.21195e-22	-0.134182	0.911187	0.607216	0.99988
ENSMUSG00000034855.13	Cxcl10	chemokine (C-X-C motif) ligand 10 [Source:MGI Symbol;Acc:MGI:1352450]	-2.77917	0.145675	3.99783e-25	3.33036e-22	-0.696043	0.617263	0.00953966	0.477968
ENSMUSG00000020120.15	Plek	pleckstrin [Source:MGI Symbol;Acc:MGI:1860485]	-2.265	0.208049	6.5049e-25	5.2021e-22	-0.23802	0.847908	0.275718	0.99988
ENSMUSG00000016496.7	Cd274	CD274 antigen [Source:MGI Symbol;Acc:MGI:1926446]	-2.80697	0.142895	1.12276e-24	8.63359e-22	-0.0744273	0.949719	0.781588	0.99988
ENSMUSG00000037902.18	Sirpa	signal-regulatory protein alpha [Source:MGI Symbol;Acc:MGI:108563]	-1.74635	0.298055	4.10853e-24	3.04229e-21	-0.292292	0.816604	0.0899388	0.947749
ENSMUSG00000028364.15	Tnc	tenascin C [Source:MGI Symbol;Acc:MGI:101922]	-2.25425	0.209606	6.4006e-24	4.57026e-21	-0.646329	0.638904	0.00283314	0.256129
ENSMUSG00000079419.4	Ms4a6c	membrane-spanning 4-domains, subfamily A, member 6C [Source:MGI Symbol;Acc:MGI:2385644]	-2.26248	0.208414	2.5264e-23	1.74174e-20	-0.152196	0.89988	0.475798	0.99988
ENSMUSG00000041515.9	Irf8	interferon regulatory factor 8 [Source:MGI Symbol;Acc:MGI:96395]	-1.78123	0.290935	3.00925e-23	1.9949e-20	-0.409423	0.752925	0.0231908	0.673515
ENSMUSG00000020057.2	Dram1	DNA-damage regulated autophagy modulator 1 [Source:MGI Symbol;Acc:MGI:1918962]	-2.40721	0.18852	3.09318e-23	1.9949e-20	-0.175237	0.885622	0.458551	0.99988
ENSMUSG00000048865.16	Arhgap30	Rho GTPase activating protein 30 [Source:MGI Symbol;Acc:MGI:2684948]	-1.53727	0.344536	3.7273e-23	2.32875e-20	-0.225164	0.855498	0.147565	0.99988
ENSMUSG00000079363.7	Gbp4	guanylate binding protein 4 [Source:MGI Symbol;Acc:MGI:97072]	-2.67515	0.156567	4.21591e-23	2.5542e-20	0.0261146	1.01827	0.922388	0.99988
ENSMUSG00000027639.16	Samhd1	SAM domain and HD domain, 1 [Source:MGI Symbol;Acc:MGI:1927468]	-1.52077	0.3485	4.67971e-23	2.75181e-20	-0.0616189	0.958188	0.688058	0.99988
ENSMUSG00000053318.7	Slamf8	SLAM family member 8 [Source:MGI Symbol;Acc:MGI:1921998]	-3.25008	0.105106	5.07121e-23	2.81635e-20	-0.574078	0.671715	0.0787167	0.931962
ENSMUSG00000026395.16	Ptprc	protein tyrosine phosphatase, receptor type, C [Source:MGI Symbol;Acc:MGI:97810]	-1.74934	0.297437	4.96399e-23	2.81635e-20	-0.271111	0.828681	0.124458	0.986701
ENSMUSG00000028268.14	Gbp3	guanylate binding protein 3 [Source:MGI Symbol;Acc:MGI:1926263]	-2.31561	0.200878	6.84945e-23	3.70111e-20	0.188442	1.13953	0.418899	0.99988
ENSMUSG00000022504.9	Ciita	class II transactivator [Source:MGI Symbol;Acc:MGI:108445]	-3.1489	0.112742	8.58767e-23	4.51824e-20	-0.394901	0.760542	0.216551	0.99988
ENSMUSG00000026832.12	Cytip	cytohesin 1 interacting protein [Source:MGI Symbol;Acc:MGI:2183535]	-1.70994	0.305672	1.44975e-22	7.43202e-20	-0.299787	0.812372	0.0818059	0.934458
ENSMUSG00000051457.7	Spn	sialophorin [Source:MGI Symbol;Acc:MGI:98384]	-2.07601	0.23717	1.65536e-22	8.2739e-20	-0.542336	0.686658	0.0114521	0.510157
ENSMUSG00000038037.4	Socs1	suppressor of cytokine signaling 1 [Source:MGI Symbol;Acc:MGI:1354910]	-2.67331	0.156767	2.01814e-22	9.84115e-20	-0.309962	0.806663	0.275296	0.99988
ENSMUSG00000029417.9	Cxcl9	chemokine (C-X-C motif) ligand 9 [Source:MGI Symbol;Acc:MGI:1352449]	-2.83406	0.140237	2.30867e-22	1.09898e-19	-0.510536	0.701962	0.0793875	0.931962
ENSMUSG00000021451.15	Sema4d	sema domain, immunoglobulin domain (Ig), transmembrane domain (TM) and short cytoplasmic domain, (semaphorin) 4D [Source:MGI Symbol;Acc:MGI:109244]	-2.36714	0.19383	2.37312e-22	1.10339e-19	-0.571645	0.672849	0.017614	0.588709
ENSMUSG00000024679.10	Ms4a6d	membrane-spanning 4-domains, subfamily A, member 6D [Source:MGI Symbol;Acc:MGI:1916024]	-2.39843	0.189671	8.52655e-22	3.87435e-19	-0.20076	0.870092	0.405604	0.99988
ENSMUSG00000024677.13	Ms4a6b	membrane-spanning 4-domains, subfamily A, member 6B [Source:MGI Symbol;Acc:MGI:1917024]	-1.93831	0.260923	9.0662e-22	4.02801e-19	-0.218855	0.859247	0.262673	0.99988
ENSMUSG00000018930.3	Ccl4	chemokine (C-C motif) ligand 4 [Source:MGI Symbol;Acc:MGI:98261]	-4.76955	0.0366626	9.48576e-22	4.03508e-19	-0.965428	0.512126	0.0391017	0.79762
ENSMUSG00000030536.10	Iqgap1	IQ motif containing GTPase activating protein 1 [Source:MGI Symbol;Acc:MGI:1352757]	-1.41367	0.375355	9.37891e-22	4.03508e-19	-0.203035	0.868721	0.166809	0.99988
ENSMUSG00000030745.9	Il21r	interleukin 21 receptor [Source:MGI Symbol;Acc:MGI:1890475]	-2.44582	0.183542	9.80471e-22	4.08387e-19	-0.702454	0.614526	0.00661303	0.389478
ENSMUSG00000104713.4	Gbp6	guanylate binding protein 6 [Source:MGI Symbol;Acc:MGI:2140937]	-2.62416	0.1622	2.03181e-21	8.29022e-19	0.036025	1.02529	0.894271	0.99988
ENSMUSG00000070034.13	Sp110	Sp110 nuclear body protein [Source:MGI Symbol;Acc:MGI:1923364]	-1.42528	0.372347	2.61157e-21	1.03562e-18	-0.352384	0.783289	0.0165977	0.582258
ENSMUSG00000035697.14	Hmha1	Rho GTPase activating protein 45 [Source:MGI Symbol;Acc:MGI:1917969]	-0.930039	0.524844	2.64176e-21	1.03562e-18	-0.150093	0.901192	0.127945	0.986701
ENSMUSG00000095079.6	Igha	immunoglobulin heavy constant alpha [Source:MGI Symbol;Acc:MGI:96444]	-2.71998	0.151777	3.22957e-21	1.24171e-18	-0.505055	0.704633	0.0778312	0.931618
ENSMUSG00000019850.11	Tnfaip3	tumor necrosis factor, alpha-induced protein 3 [Source:MGI Symbol;Acc:MGI:1196377]	-1.86804	0.273946	3.65666e-21	1.37939e-18	-0.418787	0.748053	0.036367	0.791976
ENSMUSG00000036594.14	H2-Aa	histocompatibility 2, class II antigen A, alpha [Source:MGI Symbol;Acc:MGI:95895]	-2.65054	0.15926	8.12118e-21	2.95212e-18	-0.268476	0.830196	0.34315	0.99988
ENSMUSG00000026547.15	Tagln2	transgelin 2 [Source:MGI Symbol;Acc:MGI:1312985]	-1.05128	0.482541	8.05346e-21	2.95212e-18	-0.0751834	0.949221	0.500421	0.99988
ENSMUSG00000020395.13	Itk	IL2 inducible T cell kinase [Source:MGI Symbol;Acc:MGI:96621]	-2.16952	0.222284	1.13386e-20	4.0481e-18	-0.519205	0.697756	0.0165408	0.582258
ENSMUSG00000021135.7	Slc10a1	solute carrier family 10 (sodium/bile acid cotransporter family), member 1 [Source:MGI Symbol;Acc:MGI:97379]	0.803619	1.74547	1.19217e-20	4.1816e-18	0.288896	1.2217	0.000803045	0.16592
ENSMUSG00000000982.5	Ccl3	chemokine (C-C motif) ligand 3 [Source:MGI Symbol;Acc:MGI:98260]	-4.2676	0.0519188	1.81637e-20	6.26116e-18	-0.506143	0.704102	0.25321	0.99988
ENSMUSG00000036545.8	Adamts2	a disintegrin-like and metallopeptidase (reprolysin type) with thrombospondin type 1 motif, 2 [Source:MGI Symbol;Acc:MGI:1347356]	-1.53627	0.344775	1.90256e-20	6.44711e-18	-0.0464578	0.968311	0.779385	0.99988
ENSMUSG00000028480.14	Glipr2	GLI pathogenesis-related 2 [Source:MGI Symbol;Acc:MGI:1917770]	-2.4177	0.187155	2.40485e-20	8.01337e-18	0.0499635	1.03524	0.836185	0.99988
ENSMUSG00000032093.7	Cd3e	CD3 antigen, epsilon polypeptide [Source:MGI Symbol;Acc:MGI:88332]	-2.61906	0.162774	2.6844e-20	8.79824e-18	-0.293865	0.815714	0.279794	0.99988
ENSMUSG00000029816.10	Gpnmb	glycoprotein (transmembrane) nmb [Source:MGI Symbol;Acc:MGI:1934765]	-5.56295	0.0211536	3.08316e-20	9.94219e-18	-0.577725	0.670019	0.282644	0.99988
ENSMUSG00000026981.15	Il1rn	interleukin 1 receptor antagonist [Source:MGI Symbol;Acc:MGI:96547]	-2.18392	0.220077	3.40767e-20	1.07149e-17	-0.150793	0.900755	0.513693	0.99988
ENSMUSG00000024063.12	Lbh	limb-bud and heart [Source:MGI Symbol;Acc:MGI:1925139]	-1.10327	0.465462	3.42997e-20	1.07149e-17	-0.170323	0.888644	0.154491	0.99988
ENSMUSG00000026875.14	Traf1	TNF receptor-associated factor 1 [Source:MGI Symbol;Acc:MGI:101836]	-2.41814	0.187098	3.74084e-20	1.15063e-17	-0.722896	0.60588	0.00469505	0.326921
ENSMUSG00000020914.17	Top2a	topoisomerase (DNA) II alpha [Source:MGI Symbol;Acc:MGI:98790]	-2.17336	0.221694	3.83026e-20	1.16028e-17	-0.345683	0.786935	0.14034	0.993704
ENSMUSG00000056737.14	Capg	capping protein (actin filament), gelsolin-like [Source:MGI Symbol;Acc:MGI:1098259]	-2.32061	0.200182	4.47442e-20	1.33518e-17	-0.54516	0.685315	0.0317301	0.751817
ENSMUSG00000031004.8	Mki67	antigen identified by monoclonal antibody Ki 67 [Source:MGI Symbol;Acc:MGI:106035]	-2.34136	0.197324	4.88294e-20	1.43565e-17	-0.378392	0.769294	0.131418	0.986701
ENSMUSG00000032322.14	Pstpip1	proline-serine-threonine phosphatase-interacting protein 1 [Source:MGI Symbol;Acc:MGI:1321396]	-2.00581	0.248995	5.04732e-20	1.46248e-17	-0.354397	0.782197	0.107479	0.97995
ENSMUSG00000018819.10	Lsp1	lymphocyte specific 1 [Source:MGI Symbol;Acc:MGI:96832]	-1.7801	0.291163	5.72518e-20	1.63519e-17	-0.379294	0.768814	0.049385	0.830075
ENSMUSG00000047507.12	Baiap3	BAI1-associated protein 3 [Source:MGI Symbol;Acc:MGI:2685783]	-3.42137	0.0933393	6.56326e-20	1.84816e-17	-0.842286	0.557759	0.0205433	0.634156
ENSMUSG00000031659.13	Adcy7	adenylate cyclase 7 [Source:MGI Symbol;Acc:MGI:102891]	-1.60187	0.329449	6.79064e-20	1.88563e-17	-0.236157	0.849004	0.172041	0.99988
ENSMUSG00000055805.14	Fmnl1	formin-like 1 [Source:MGI Symbol;Acc:MGI:1888994]	-1.77947	0.291291	7.18517e-20	1.96785e-17	-0.320592	0.800741	0.0990926	0.973788
ENSMUSG00000000486.13	Sept1	septin 1 [Source:MGI Symbol;Acc:MGI:1858916]	-1.24359	0.422321	9.33334e-20	2.52164e-17	-0.348739	0.78527	0.0134328	0.542413
ENSMUSG00000041219.14	Arhgap11a	Rho GTPase activating protein 11A [Source:MGI Symbol;Acc:MGI:2444300]	-1.62286	0.324691	9.74066e-20	2.5966e-17	-0.238472	0.847642	0.18338	0.99988
ENSMUSG00000031328.15	Flna	filamin, alpha [Source:MGI Symbol;Acc:MGI:95556]	-1.2734	0.413684	1.56195e-19	4.10896e-17	-0.0989105	0.933738	0.481675	0.99988
ENSMUSG00000082292.3	Gm12250	predicted gene 12250 [Source:MGI Symbol;Acc:MGI:3649299]	-3.65557	0.0793532	1.86772e-19	4.84953e-17	0.0290824	1.02036	0.942081	0.99988
ENSMUSG00000027962.14	Vcam1	vascular cell adhesion molecule 1 [Source:MGI Symbol;Acc:MGI:98926]	-2.13102	0.228296	1.99536e-19	5.11453e-17	-0.39787	0.758978	0.0920416	0.95387
ENSMUSG00000056529.7	Ptafr	platelet-activating factor receptor [Source:MGI Symbol;Acc:MGI:106066]	-1.92786	0.262818	2.07286e-19	5.24592e-17	-0.472021	0.720954	0.0244986	0.681128
ENSMUSG00000028059.15	Arhgef2	rho/rac guanine nucleotide exchange factor (GEF) 2 [Source:MGI Symbol;Acc:MGI:103264]	-1.3683	0.387347	2.14351e-19	5.35689e-17	-0.203937	0.868178	0.17854	0.99988
ENSMUSG00000079293.11	Clec7a	C-type lectin domain family 7, member a [Source:MGI Symbol;Acc:MGI:1861431]	-2.3544	0.195549	2.38083e-19	5.87655e-17	-0.238001	0.847919	0.362641	0.99988
ENSMUSG00000020437.12	Myo1g	myosin IG [Source:MGI Symbol;Acc:MGI:1927091]	-1.86321	0.274865	2.51741e-19	6.07936e-17	-0.403333	0.756109	0.0512634	0.835938
ENSMUSG00000078853.8	Igtp	interferon gamma induced GTPase [Source:MGI Symbol;Acc:MGI:107729]	-2.77531	0.146066	2.52382e-19	6.07936e-17	0.298955	1.23025	0.332318	0.99988
ENSMUSG00000021196.13	Pfkp	phosphofructokinase, platelet [Source:MGI Symbol;Acc:MGI:1891833]	-1.5474	0.342126	3.23267e-19	7.69413e-17	-0.0933752	0.937327	0.582978	0.99988
ENSMUSG00000027715.9	Ccna2	cyclin A2 [Source:MGI Symbol;Acc:MGI:108069]	-2.28973	0.204513	4.02246e-19	9.4613e-17	-0.397253	0.759303	0.115876	0.983901
ENSMUSG00000048612.15	Myof	myoferlin [Source:MGI Symbol;Acc:MGI:1919192]	-1.98054	0.253394	4.28642e-19	9.96492e-17	-0.173169	0.886892	0.42715	0.99988
ENSMUSG00000020399.14	Havcr2	hepatitis A virus cellular receptor 2 [Source:MGI Symbol;Acc:MGI:2159682]	-3.071	0.118997	4.6099e-19	1.05938e-16	-0.550489	0.682789	0.0724729	0.915055
ENSMUSG00000024349.9	Tmem173	transmembrane protein 173 [Source:MGI Symbol;Acc:MGI:1919762]	-1.39801	0.379453	5.10619e-19	1.16009e-16	-0.187796	0.877946	0.231867	0.99988
ENSMUSG00000051998.14	Lax1	lymphocyte transmembrane adaptor 1 [Source:MGI Symbol;Acc:MGI:2443362]	-2.22037	0.214586	6.45924e-19	1.45101e-16	-0.442939	0.735634	0.0797568	0.931962
ENSMUSG00000026390.7	Marco	macrophage receptor with collagenous structure [Source:MGI Symbol;Acc:MGI:1309998]	-3.33188	0.0993126	8.41755e-19	1.86991e-16	-0.845768	0.556414	0.0243448	0.679402
ENSMUSG00000024610.14	Cd74	CD74 antigen (invariant polypeptide of major histocompatibility complex, class II antigen-associated) [Source:MGI Symbol;Acc:MGI:96534]	-2.81282	0.142317	9.8145e-19	2.14435e-16	-0.370487	0.773521	0.244486	0.99988
ENSMUSG00000068606.5	Gm4841	predicted gene 4841 [Source:MGI Symbol;Acc:MGI:3643814]	-3.67941	0.0780524	9.86747e-19	2.14435e-16	-0.348371	0.78547	0.398493	0.99988
ENSMUSG00000047810.8	Ccdc88b	coiled-coil domain containing 88B [Source:MGI Symbol;Acc:MGI:1925567]	-1.65933	0.316586	1.12019e-18	2.40816e-16	-0.472183	0.720873	0.0138112	0.544768
ENSMUSG00000035186.6	Ubd	ubiquitin D [Source:MGI Symbol;Acc:MGI:1344410]	-4.5584	0.0424408	1.13542e-18	2.41494e-16	-1.24792	0.421056	0.0174266	0.585477
ENSMUSG00000021298.7	Gpr132	G protein-coupled receptor 132 [Source:MGI Symbol;Acc:MGI:1890220]	-2.26618	0.20788	1.35494e-18	2.85152e-16	-0.165304	0.891741	0.522335	0.99988
ENSMUSG00000028581.17	Laptm5	lysosomal-associated protein transmembrane 5 [Source:MGI Symbol;Acc:MGI:108046]	-1.53008	0.346259	1.3929e-18	2.90086e-16	-0.398142	0.758835	0.0222725	0.663081
ENSMUSG00000051506.16	Wdfy4	WD repeat and FYVE domain containing 4 [Source:MGI Symbol;Acc:MGI:3584510]	-1.34021	0.394964	1.59642e-18	3.29045e-16	-0.140566	0.907163	0.35249	0.99988
ENSMUSG00000039158.11	Akna	AT-hook transcription factor [Source:MGI Symbol;Acc:MGI:2140340]	-1.69474	0.30891	1.63039e-18	3.32616e-16	-0.258055	0.836215	0.177368	0.99988
ENSMUSG00000062593.16	Lilrb4a	leukocyte immunoglobulin-like receptor, subfamily B, member 4A [Source:MGI Symbol;Acc:MGI:102701]	-1.88044	0.271601	2.01809e-18	4.07553e-16	-0.265586	0.831861	0.215176	0.99988
ENSMUSG00000002033.14	Cd3g	CD3 antigen, gamma polypeptide [Source:MGI Symbol;Acc:MGI:88333]	-2.42076	0.186758	2.0866e-18	4.17173e-16	-0.58951	0.664569	0.0331102	0.769682
ENSMUSG00000006398.15	Cdc20	cell division cycle 20 [Source:MGI Symbol;Acc:MGI:1859866]	-3.04165	0.121443	2.52135e-18	4.99103e-16	-0.573655	0.671912	0.105099	0.979556
ENSMUSG00000024670.16	Cd6	CD6 antigen [Source:MGI Symbol;Acc:MGI:103566]	-2.45784	0.182019	2.95655e-18	5.79514e-16	-0.413781	0.750653	0.14983	0.99988
ENSMUSG00000034317.14	Trim59	tripartite motif-containing 59 [Source:MGI Symbol;Acc:MGI:1914199]	-2.12003	0.230042	3.39484e-18	6.58961e-16	-0.372449	0.77247	0.106001	0.979556
ENSMUSG00000066363.12	Serpina3f	serine (or cysteine) peptidase inhibitor, clade A, member 3F [Source:MGI Symbol;Acc:MGI:2182838]	-2.35838	0.19501	3.47435e-18	6.67911e-16	-0.136024	0.910024	0.613134	0.99988
ENSMUSG00000035891.16	Cerk	ceramide kinase [Source:MGI Symbol;Acc:MGI:2386052]	-1.08248	0.472216	3.64413e-18	6.93876e-16	-0.341182	0.789395	0.00559839	0.357352
ENSMUSG00000027408.7	Cpxm1	carboxypeptidase X 1 (M14 family) [Source:MGI Symbol;Acc:MGI:1934569]	-1.98844	0.252011	3.72528e-18	7.02636e-16	-0.237672	0.848113	0.311469	0.99988
ENSMUSG00000052336.7	Cx3cr1	chemokine (C-X3-C motif) receptor 1 [Source:MGI Symbol;Acc:MGI:1333815]	-2.29163	0.204244	3.84194e-18	7.17869e-16	-0.367628	0.775056	0.142097	0.995609
ENSMUSG00000039936.18	Pik3cd	phosphatidylinositol 3-kinase catalytic delta polypeptide [Source:MGI Symbol;Acc:MGI:1098211]	-1.53721	0.344552	3.94246e-18	7.2983e-16	-0.33378	0.793455	0.059246	0.875069
ENSMUSG00000027848.12	Olfml3	olfactomedin-like 3 [Source:MGI Symbol;Acc:MGI:1914877]	-1.43985	0.368607	4.07076e-18	7.46667e-16	-0.0897406	0.939692	0.586705	0.99988
ENSMUSG00000026355.11	Mcm6	minichromosome maintenance complex component 6 [Source:MGI Symbol;Acc:MGI:1298227]	-1.36612	0.387934	4.65127e-18	8.4539e-16	-0.382572	0.767069	0.0162209	0.578107
ENSMUSG00000044350.14	Lacc1	laccase (multicopper oxidoreductase) domain containing 1 [Source:MGI Symbol;Acc:MGI:2445077]	-1.15079	0.450378	7.10352e-18	1.27947e-15	0.016682	1.01163	0.899644	0.99988
ENSMUSG00000055730.16	Ces2a	carboxylesterase 2A [Source:MGI Symbol;Acc:MGI:2142491]	0.969815	1.95859	8.77512e-18	1.56644e-15	0.000392864	1.00027	0.997227	0.99988
ENSMUSG00000017631.18	Abr	active BCR-related gene [Source:MGI Symbol;Acc:MGI:107771]	-1.38744	0.382242	1.24904e-17	2.20992e-15	-0.181778	0.881616	0.259407	0.99988
ENSMUSG00000021943.6	Gdf10	growth differentiation factor 10 [Source:MGI Symbol;Acc:MGI:95684]	-1.0407	0.48609	1.43477e-17	2.51627e-15	-0.0314336	0.978448	0.792669	0.99988
ENSMUSG00000045382.6	Cxcr4	chemokine (C-X-C motif) receptor 4 [Source:MGI Symbol;Acc:MGI:109563]	-2.04233	0.242771	1.47338e-17	2.5615e-15	-0.531954	0.691617	0.0182572	0.597117
ENSMUSG00000038843.17	Gcnt1	glucosaminyl (N-acetyl) transferase 1, core 2 [Source:MGI Symbol;Acc:MGI:95676]	-2.18274	0.220258	1.49053e-17	2.56898e-15	0.307273	1.23737	0.184919	0.99988
ENSMUSG00000040152.8	Thbs1	thrombospondin 1 [Source:MGI Symbol;Acc:MGI:98737]	-2.13602	0.227506	1.50739e-17	2.57584e-15	-0.565384	0.675776	0.0169948	0.582258
ENSMUSG00000020788.15	Atp2a3	ATPase, Ca++ transporting, ubiquitous [Source:MGI Symbol;Acc:MGI:1194503]	-1.27712	0.41262	1.84241e-17	3.12164e-15	-0.195357	0.873357	0.188277	0.99988
ENSMUSG00000038976.12	Ppp1r9b	protein phosphatase 1, regulatory subunit 9B [Source:MGI Symbol;Acc:MGI:2387581]	-1.04877	0.483379	1.89203e-17	3.17876e-15	-0.117182	0.921987	0.342845	0.99988
ENSMUSG00000048251.15	Bcl11b	B cell leukemia/lymphoma 11B [Source:MGI Symbol;Acc:MGI:1929913]	-2.2708	0.207215	2.14427e-17	3.57253e-15	-0.785711	0.580066	0.00374299	0.289596
ENSMUSG00000029675.12	Eln	elastin [Source:MGI Symbol;Acc:MGI:95317]	-1.96723	0.255744	2.26417e-17	3.74112e-15	-0.331841	0.794522	0.153164	0.99988
ENSMUSG00000027641.13	Rbl1	retinoblastoma-like 1 (p107) [Source:MGI Symbol;Acc:MGI:103300]	-1.62532	0.324137	2.46569e-17	4.04069e-15	-0.21731	0.860168	0.236259	0.99988
ENSMUSG00000022901.13	Cd86	CD86 antigen [Source:MGI Symbol;Acc:MGI:101773]	-1.67354	0.313483	2.86624e-17	4.65892e-15	-0.026964	0.981484	0.889661	0.99988
ENSMUSG00000078922.9	Tgtp1	T cell specific GTPase 1 [Source:MGI Symbol;Acc:MGI:98734]	-4.84898	0.0346985	3.16837e-17	5.10848e-15	0.216295	1.16175	0.702318	0.99988
ENSMUSG00000037868.15	Egr2	early growth response 2 [Source:MGI Symbol;Acc:MGI:95296]	-3.70343	0.0767637	3.6185e-17	5.78757e-15	-0.752097	0.59374	0.0697435	0.911873
ENSMUSG00000022952.16	Runx1	runt related transcription factor 1 [Source:MGI Symbol;Acc:MGI:99852]	-1.879	0.271872	3.66142e-17	5.80974e-15	-0.636082	0.643458	0.00265088	0.255018
ENSMUSG00000023885.8	Thbs2	thrombospondin 2 [Source:MGI Symbol;Acc:MGI:98738]	-1.44949	0.366152	3.95879e-17	6.23213e-15	0.110998	1.07998	0.491694	0.99988
ENSMUSG00000021886.6	Gpr65	G-protein coupled receptor 65 [Source:MGI Symbol;Acc:MGI:108031]	-1.51954	0.348798	4.06111e-17	6.34326e-15	-0.510844	0.701812	0.00437365	0.318087
ENSMUSG00000030263.13	Lrmp	lymphoid-restricted membrane protein [Source:MGI Symbol;Acc:MGI:108424]	-1.22156	0.428818	4.34239e-17	6.73003e-15	-0.164918	0.891979	0.254227	0.99988
ENSMUSG00000004612.9	Nkg7	natural killer cell group 7 sequence [Source:MGI Symbol;Acc:MGI:1931250]	-3.18814	0.109717	4.57557e-17	7.03688e-15	-0.53216	0.691519	0.157088	0.99988
ENSMUSG00000018654.17	Ikzf1	IKAROS family zinc finger 1 [Source:MGI Symbol;Acc:MGI:1342540]	-1.68961	0.31001	4.76573e-17	7.27338e-15	-0.206536	0.866616	0.297989	0.99988
ENSMUSG00000031709.15	Tbc1d9	TBC1 domain family, member 9 [Source:MGI Symbol;Acc:MGI:1918560]	-1.7911	0.288951	4.9949e-17	7.56538e-15	-0.370456	0.773538	0.0827873	0.935508
ENSMUSG00000049103.14	Ccr2	chemokine (C-C motif) receptor 2 [Source:MGI Symbol;Acc:MGI:106185]	-2.37948	0.192179	5.09825e-17	7.66386e-15	-0.316029	0.803278	0.261507	0.99988
ENSMUSG00000054203.7	Ifi205	interferon activated gene 205 [Source:MGI Symbol;Acc:MGI:101847]	-2.54655	0.171163	6.30771e-17	9.4112e-15	-0.471572	0.721178	0.0954878	0.96221
ENSMUSG00000039264.9	Gimap3	GTPase, IMAP family member 3 [Source:MGI Symbol;Acc:MGI:1932723]	-1.52325	0.3479	6.89259e-17	1.01635e-14	-0.221102	0.85791	0.226146	0.99988
ENSMUSG00000026104.14	Stat1	signal transducer and activator of transcription 1 [Source:MGI Symbol;Acc:MGI:103063]	-1.79075	0.289022	6.91361e-17	1.01635e-14	0.0442837	1.03117	0.836419	0.99988
ENSMUSG00000042385.14	Gzmk	granzyme K [Source:MGI Symbol;Acc:MGI:1298232]	-5.26089	0.0260803	6.9924e-17	1.02043e-14	-0.88679	0.540816	0.0998464	0.974977
ENSMUSG00000036943.9	Rab8b	RAB8B, member RAS oncogene family [Source:MGI Symbol;Acc:MGI:2442982]	-1.29079	0.408726	7.14681e-17	1.03541e-14	-0.149581	0.901512	0.330248	0.99988
ENSMUSG00000027469.16	Tpx2	TPX2, microtubule-associated [Source:MGI Symbol;Acc:MGI:1919369]	-2.62126	0.162526	7.56446e-17	1.08803e-14	-0.535553	0.689894	0.0862859	0.944521
ENSMUSG00000015396.3	Cd83	CD83 antigen [Source:MGI Symbol;Acc:MGI:1328316]	-1.5687	0.337111	7.68318e-17	1.09721e-14	-0.405195	0.755134	0.0295232	0.741424
ENSMUSG00000026288.14	Inpp5d	inositol polyphosphate-5-phosphatase D [Source:MGI Symbol;Acc:MGI:107357]	-1.3551	0.390907	9.17199e-17	1.30054e-14	-0.174057	0.886347	0.278745	0.99988
ENSMUSG00000000409.14	Lck	lymphocyte protein tyrosine kinase [Source:MGI Symbol;Acc:MGI:96756]	-1.93842	0.260901	9.58564e-17	1.34962e-14	-0.413432	0.750835	0.0797782	0.931962
ENSMUSG00000042029.6	Ncapg2	non-SMC condensin II complex, subunit G2 [Source:MGI Symbol;Acc:MGI:1923294]	-1.51671	0.349483	1.07599e-16	1.50435e-14	-0.238358	0.847709	0.18466	0.99988
ENSMUSG00000047798.15	Cd300lf	CD300 molecule like family member F [Source:MGI Symbol;Acc:MGI:2442359]	-1.96587	0.255984	1.12799e-16	1.5661e-14	-0.374895	0.771161	0.107524	0.97995
ENSMUSG00000028071.12	Sh2d2a	SH2 domain containing 2A [Source:MGI Symbol;Acc:MGI:1351596]	-2.61648	0.163065	1.26416e-16	1.74306e-14	-0.36637	0.775732	0.241282	0.99988
ENSMUSG00000050994.20	Adgb	androglobin [Source:MGI Symbol;Acc:MGI:3605549]	-2.02352	0.245957	1.42484e-16	1.95116e-14	-1.02271	0.492192	1.39011e-05	0.0114886
ENSMUSG00000044827.10	Tlr1	toll-like receptor 1 [Source:MGI Symbol;Acc:MGI:1341295]	-2.21479	0.215418	1.44923e-16	1.97105e-14	-0.308724	0.807355	0.230645	0.99988
ENSMUSG00000022126.6	Acod1	aconitate decarboxylase 1 [Source:MGI Symbol;Acc:MGI:103206]	-4.53039	0.043273	1.55282e-16	2.09767e-14	-0.557454	0.6795	0.279265	0.99988
ENSMUSG00000026271.15	Gpr35	G protein-coupled receptor 35 [Source:MGI Symbol;Acc:MGI:1929509]	-2.53103	0.173015	1.75436e-16	2.35402e-14	-0.544904	0.685437	0.0718301	0.915055
ENSMUSG00000026335.16	Pam	peptidylglycine alpha-amidating monooxygenase [Source:MGI Symbol;Acc:MGI:97475]	-0.747813	0.595505	1.86978e-16	2.49216e-14	0.0354482	1.02488	0.696031	0.99988
ENSMUSG00000069874.7	Irgm2	immunity-related GTPase family M member 2 [Source:MGI Symbol;Acc:MGI:1926262]	-1.90451	0.267108	2.12753e-16	2.81693e-14	0.300421	1.2315	0.194534	0.99988
ENSMUSG00000001281.9	Itgb7	integrin beta 7 [Source:MGI Symbol;Acc:MGI:96616]	-1.67467	0.313238	2.16482e-16	2.84746e-14	-0.199631	0.870773	0.330523	0.99988
ENSMUSG00000022372.14	Sla	src-like adaptor [Source:MGI Symbol;Acc:MGI:104295]	-1.58199	0.334021	2.4145e-16	3.15511e-14	-0.433063	0.740687	0.0239443	0.674816
ENSMUSG00000046805.9	Mpeg1	macrophage expressed gene 1 [Source:MGI Symbol;Acc:MGI:1333743]	-1.75513	0.296247	2.61125e-16	3.39005e-14	-0.192934	0.874825	0.367782	0.99988
ENSMUSG00000053044.8	Cd8b1	CD8 antigen, beta chain 1 [Source:MGI Symbol;Acc:MGI:88347]	-3.57633	0.0838333	2.63296e-16	3.39334e-14	-0.766335	0.587909	0.0713707	0.915055
ENSMUSG00000032089.16	Il10ra	interleukin 10 receptor, alpha [Source:MGI Symbol;Acc:MGI:96538]	-1.51909	0.348907	2.64773e-16	3.39334e-14	-0.311545	0.805778	0.0933179	0.957322
ENSMUSG00000022489.5	Pde1b	phosphodiesterase 1B, Ca2+-calmodulin dependent [Source:MGI Symbol;Acc:MGI:97523]	-1.63697	0.321531	2.67358e-16	3.40465e-14	-0.297865	0.813455	0.129567	0.986701
ENSMUSG00000027368.6	Dusp2	dual specificity phosphatase 2 [Source:MGI Symbol;Acc:MGI:101911]	-2.27222	0.207011	2.70902e-16	3.42794e-14	-0.514933	0.699825	0.0791031	0.931962
ENSMUSG00000015950.13	Ncf1	neutrophil cytosolic factor 1 [Source:MGI Symbol;Acc:MGI:97283]	-1.4335	0.370232	2.79286e-16	3.51181e-14	-0.362765	0.777673	0.0369872	0.791976
ENSMUSG00000000290.13	Itgb2	integrin beta 2 [Source:MGI Symbol;Acc:MGI:96611]	-1.90571	0.266884	2.83679e-16	3.54475e-14	-0.292969	0.81622	0.208239	0.99988
ENSMUSG00000046080.17	Clec9a	C-type lectin domain family 9, member a [Source:MGI Symbol;Acc:MGI:2444608]	-1.28652	0.409938	2.96295e-16	3.6794e-14	-0.141624	0.906498	0.353722	0.99988
ENSMUSG00000034595.17	Ppp1r18	protein phosphatase 1, regulatory subunit 18 [Source:MGI Symbol;Acc:MGI:1923698]	-1.14391	0.452531	3.09458e-16	3.81914e-14	-0.195448	0.873302	0.160357	0.99988
ENSMUSG00000021262.14	Evl	Ena-vasodilator stimulated phosphoprotein [Source:MGI Symbol;Acc:MGI:1194884]	-1.72971	0.301512	3.63176e-16	4.45459e-14	-0.252442	0.839474	0.231004	0.99988
ENSMUSG00000002020.15	Ltbp2	latent transforming growth factor beta binding protein 2 [Source:MGI Symbol;Acc:MGI:99502]	-2.10613	0.23227	4.23184e-16	5.15897e-14	0.0818841	1.0584	0.729567	0.99988
ENSMUSG00000022025.13	Lect1	chondromodulin [Source:MGI Symbol;Acc:MGI:1341171]	2.20111	4.59833	4.29384e-16	5.20283e-14	0.646332	1.56518	0.0159123	0.573419
ENSMUSG00000018008.7	Cyth4	cytohesin 4 [Source:MGI Symbol;Acc:MGI:2441702]	-1.68572	0.310848	4.57855e-16	5.51439e-14	-0.306602	0.808544	0.13917	0.99223
ENSMUSG00000040253.15	Gbp7	guanylate binding protein 7 [Source:MGI Symbol;Acc:MGI:2444421]	-1.73385	0.300648	5.02326e-16	6.01377e-14	0.0947397	1.06787	0.656752	0.99988
ENSMUSG00000079547.3	H2-DMb1	histocompatibility 2, class II, locus Mb1 [Source:MGI Symbol;Acc:MGI:95922]	-2.43518	0.1849	5.08931e-16	6.05658e-14	-0.257627	0.836463	0.39187	0.99988
ENSMUSG00000027843.13	Ptpn22	protein tyrosine phosphatase, non-receptor type 22 (lymphoid) [Source:MGI Symbol;Acc:MGI:107170]	-1.84231	0.278876	5.35228e-16	6.33184e-14	-0.254203	0.83845	0.256493	0.99988
ENSMUSG00000076928.5	Trac	T cell receptor alpha constant [Source:MGI Symbol;Acc:MGI:4439838]	-2.42985	0.185585	5.53054e-16	6.50424e-14	-0.77457	0.584563	0.0096934	0.481545
ENSMUSG00000031740.8	Mmp2	matrix metallopeptidase 2 [Source:MGI Symbol;Acc:MGI:97009]	-1.48813	0.356474	5.77798e-16	6.75551e-14	-0.107633	0.92811	0.550254	0.99988
ENSMUSG00000073421.5	H2-Ab1	histocompatibility 2, class II antigen A, beta 1 [Source:MGI Symbol;Acc:MGI:103070]	-2.63864	0.160579	6.44601e-16	7.49273e-14	-0.302645	0.810765	0.354175	0.99988
ENSMUSG00000004707.14	Ly9	lymphocyte antigen 9 [Source:MGI Symbol;Acc:MGI:96885]	-1.8682	0.273915	7.51007e-16	8.67913e-14	-0.145035	0.904357	0.528281	0.99988
ENSMUSG00000009687.14	Fxyd5	FXYD domain-containing ion transport regulator 5 [Source:MGI Symbol;Acc:MGI:1201785]	-1.55013	0.341479	7.63931e-16	8.77774e-14	-0.202821	0.86885	0.289141	0.99988
ENSMUSG00000034613.12	Ppm1h	protein phosphatase 1H (PP2C domain containing) [Source:MGI Symbol;Acc:MGI:2442087]	-1.31605	0.401634	8.89619e-16	1.01635e-13	-0.275011	0.826444	0.0888621	0.947192
ENSMUSG00000021457.14	Syk	spleen tyrosine kinase [Source:MGI Symbol;Acc:MGI:99515]	-1.32431	0.39934	9.32365e-16	1.05913e-13	-0.268031	0.830452	0.103978	0.979556
ENSMUSG00000060586.10	H2-Eb1	histocompatibility 2, class II antigen E beta [Source:MGI Symbol;Acc:MGI:95901]	-2.7643	0.147185	1.05094e-15	1.18709e-13	-0.373118	0.772112	0.279133	0.99988
ENSMUSG00000020143.15	Dock2	dedicator of cyto-kinesis 2 [Source:MGI Symbol;Acc:MGI:2149010]	-1.76233	0.294771	1.17255e-15	1.31505e-13	-0.224651	0.855802	0.301667	0.99988
ENSMUSG00000024675.19	Ms4a4c	membrane-spanning 4-domains, subfamily A, member 4C [Source:MGI Symbol;Acc:MGI:1927656]	-2.36379	0.194281	1.17738e-15	1.31505e-13	-0.300982	0.8117	0.274729	0.99988
ENSMUSG00000026605.14	Cenpf	centromere protein F [Source:MGI Symbol;Acc:MGI:1313302]	-2.69045	0.154915	1.21046e-15	1.34449e-13	-0.50383	0.705232	0.130581	0.986701
ENSMUSG00000046879.7	Irgm1	immunity-related GTPase family M member 1 [Source:MGI Symbol;Acc:MGI:107567]	-1.61044	0.327499	1.2896e-15	1.42448e-13	0.20156	1.14994	0.316643	0.99988
ENSMUSG00000056413.16	Adap1	ArfGAP with dual PH domains 1 [Source:MGI Symbol;Acc:MGI:2442201]	-1.87369	0.272874	1.30645e-15	1.43515e-13	-0.397454	0.759197	0.090303	0.949069
ENSMUSG00000033220.6	Rac2	RAS-related C3 botulinum substrate 2 [Source:MGI Symbol;Acc:MGI:97846]	-1.63255	0.322518	1.31672e-15	1.43853e-13	-0.399271	0.758241	0.0495582	0.830075
ENSMUSG00000029096.15	Htra3	HtrA serine peptidase 3 [Source:MGI Symbol;Acc:MGI:1925808]	-1.91882	0.26447	1.46176e-15	1.58831e-13	-0.259633	0.8353	0.252158	0.99988
ENSMUSG00000036067.12	Slc2a6	solute carrier family 2 (facilitated glucose transporter), member 6 [Source:MGI Symbol;Acc:MGI:2443286]	-2.73975	0.149711	1.48352e-15	1.60325e-13	-0.516098	0.699261	0.134197	0.986701
ENSMUSG00000049866.12	Arl4c	ADP-ribosylation factor-like 4C [Source:MGI Symbol;Acc:MGI:2445172]	-1.01835	0.493682	1.52155e-15	1.6355e-13	-0.19266	0.874991	0.140353	0.993704
ENSMUSG00000038608.15	Dock10	dedicator of cytokinesis 10 [Source:MGI Symbol;Acc:MGI:2146320]	-1.38522	0.382831	1.59323e-15	1.70339e-13	-0.179627	0.882931	0.294736	0.99988
ENSMUSG00000037337.11	Map4k1	mitogen-activated protein kinase kinase kinase kinase 1 [Source:MGI Symbol;Acc:MGI:1346882]	-1.65717	0.317061	1.83062e-15	1.94678e-13	-0.326395	0.797527	0.135256	0.986701
ENSMUSG00000027204.13	Fbn1	fibrillin 1 [Source:MGI Symbol;Acc:MGI:95489]	-1.45404	0.364999	1.89641e-15	2.00608e-13	-0.218784	0.859289	0.224129	0.99988
ENSMUSG00000039232.11	Stx11	syntaxin 11 [Source:MGI Symbol;Acc:MGI:1921982]	-1.71764	0.304045	2.07177e-15	2.18004e-13	-0.378433	0.769272	0.0755907	0.928946
ENSMUSG00000050022.16	Amz1	archaelysin family metallopeptidase 1 [Source:MGI Symbol;Acc:MGI:2442258]	-2.01443	0.247512	2.16988e-15	2.27133e-13	-0.474291	0.719821	0.0684407	0.906328
ENSMUSG00000020589.16	Fam49a	family with sequence similarity 49, member A [Source:MGI Symbol;Acc:MGI:1261783]	-1.3527	0.391558	2.24865e-15	2.34153e-13	-0.0159669	0.988994	0.924121	0.99988
ENSMUSG00000075284.10	Wipf1	WAS/WASL interacting protein family, member 1 [Source:MGI Symbol;Acc:MGI:2178801]	-1.07531	0.474568	2.67769e-15	2.77384e-13	-0.11166	0.925522	0.406623	0.99988
ENSMUSG00000068227.8	Il2rb	interleukin 2 receptor, beta chain [Source:MGI Symbol;Acc:MGI:96550]	-1.7642	0.29439	2.76942e-15	2.85408e-13	-0.297726	0.813534	0.181267	0.99988
ENSMUSG00000026110.15	Mgat4a	mannoside acetylglucosaminyltransferase 4, isoenzyme A [Source:MGI Symbol;Acc:MGI:2662992]	-1.57817	0.334907	2.89278e-15	2.96591e-13	-0.339137	0.790514	0.0765929	0.930539
ENSMUSG00000070031.11	Sp140	Sp140 nuclear body protein [Source:MGI Symbol;Acc:MGI:3702467]	-1.29101	0.408664	3.05438e-15	3.11562e-13	-0.10308	0.931043	0.503967	0.99988
ENSMUSG00000026285.7	Pdcd1	programmed cell death 1 [Source:MGI Symbol;Acc:MGI:104879]	-4.48039	0.0447991	3.28189e-15	3.3307e-13	-1.4185	0.374101	0.0103618	0.494485
ENSMUSG00000029561.17	Oasl2	2'-5' oligoadenylate synthetase-like 2 [Source:MGI Symbol;Acc:MGI:1344390]	-1.43347	0.370238	3.43648e-15	3.46998e-13	-0.0254555	0.98251	0.886479	0.99988
ENSMUSG00000025203.5	Scd2	stearoyl-Coenzyme A desaturase 2 [Source:MGI Symbol;Acc:MGI:98240]	-1.21631	0.430382	3.64166e-15	3.65868e-13	-0.235362	0.849472	0.123018	0.986701
ENSMUSG00000023169.14	Slc38a1	solute carrier family 38, member 1 [Source:MGI Symbol;Acc:MGI:2145895]	-1.66073	0.31628	3.87563e-15	3.87428e-13	-0.306221	0.808757	0.139673	0.993009
ENSMUSG00000026536.9	Ifi211	interferon activated gene 211 [Source:MGI Symbol;Acc:MGI:3041120]	-1.81413	0.284377	4.00622e-15	3.98489e-13	-0.332152	0.794351	0.148408	0.99988
ENSMUSG00000049940.7	Pgrmc2	progesterone receptor membrane component 2 [Source:MGI Symbol;Acc:MGI:1918054]	0.462923	1.37833	4.17329e-15	4.13052e-13	0.112489	1.08109	0.0576383	0.866003
ENSMUSG00000025037.6	Maoa	monoamine oxidase A [Source:MGI Symbol;Acc:MGI:96915]	0.580281	1.49514	4.31992e-15	4.25459e-13	0.0538285	1.03802	0.449516	0.99988
ENSMUSG00000071714.5	Csf2rb2	colony stimulating factor 2 receptor, beta 2, low-affinity (granulocyte-macrophage) [Source:MGI Symbol;Acc:MGI:1339760]	-2.09077	0.234756	4.84578e-15	4.72594e-13	-0.524652	0.695127	0.0489854	0.830075
ENSMUSG00000039942.15	Ptger4	prostaglandin E receptor 4 (subtype EP4) [Source:MGI Symbol;Acc:MGI:104311]	-2.30638	0.202167	4.82572e-15	4.72594e-13	-0.356456	0.781081	0.202869	0.99988
ENSMUSG00000045328.11	Cenpe	centromere protein E [Source:MGI Symbol;Acc:MGI:1098230]	-2.64944	0.159382	5.51461e-15	5.35211e-13	-0.497907	0.708133	0.137413	0.990449
ENSMUSG00000057329.7	Bcl2	B cell leukemia/lymphoma 2 [Source:MGI Symbol;Acc:MGI:88138]	-1.20001	0.435271	5.71024e-15	5.5152e-13	-0.187729	0.877987	0.198202	0.99988
ENSMUSG00000017652.16	Cd40	CD40 antigen [Source:MGI Symbol;Acc:MGI:88336]	-2.17389	0.221612	5.82675e-15	5.60069e-13	-0.385555	0.765484	0.163307	0.99988
ENSMUSG00000079227.10	Ccr5	chemokine (C-C motif) receptor 5 [Source:MGI Symbol;Acc:MGI:107182]	-1.80468	0.286245	5.89668e-15	5.64078e-13	-0.334998	0.792785	0.145609	0.99988
ENSMUSG00000033777.3	Tlr13	toll-like receptor 13 [Source:MGI Symbol;Acc:MGI:3045213]	-1.93333	0.261824	5.9923e-15	5.70496e-13	-0.365773	0.776053	0.128407	0.986701
ENSMUSG00000002983.17	Relb	avian reticuloendotheliosis viral (v-rel) oncogene related B [Source:MGI Symbol;Acc:MGI:103289]	-1.5212	0.348396	6.16865e-15	5.84502e-13	-0.698701	0.616127	0.000486598	0.122879
ENSMUSG00000030774.13	Pak1	p21 protein (Cdc42/Rac)-activated kinase 1 [Source:MGI Symbol;Acc:MGI:1339975]	-1.57415	0.335841	6.36762e-15	6.00508e-13	-0.27768	0.824917	0.155128	0.99988
ENSMUSG00000078920.3	Ifi47	interferon gamma inducible protein 47 [Source:MGI Symbol;Acc:MGI:99448]	-2.11527	0.230803	7.26612e-15	6.82026e-13	-0.109017	0.92722	0.688491	0.99988
ENSMUSG00000028874.14	Fgr	FGR proto-oncogene, Src family tyrosine kinase [Source:MGI Symbol;Acc:MGI:95527]	-1.73013	0.301426	7.4995e-15	7.00643e-13	-0.381725	0.767519	0.086984	0.945335
ENSMUSG00000006219.12	Fblim1	filamin binding LIM protein 1 [Source:MGI Symbol;Acc:MGI:1921452]	-1.63977	0.320908	7.5518e-15	7.02247e-13	-0.158954	0.895674	0.436962	0.99988
ENSMUSG00000063286.7	Gm8995	predicted gene 8995 [Source:MGI Symbol;Acc:MGI:3644223]	-1.66093	0.316235	7.59341e-15	7.02848e-13	-0.0497044	0.966134	0.812665	0.99988
ENSMUSG00000037725.8	Ckap2	cytoskeleton associated protein 2 [Source:MGI Symbol;Acc:MGI:1931797]	-2.87927	0.13591	8.79803e-15	8.10594e-13	-0.224351	0.85598	0.537657	0.99988
ENSMUSG00000072620.3	Slfn2	schlafen 2 [Source:MGI Symbol;Acc:MGI:1313258]	-1.69059	0.3098	9.36369e-15	8.54832e-13	-0.473578	0.720176	0.0306234	0.74421
ENSMUSG00000031207.16	Msn	moesin [Source:MGI Symbol;Acc:MGI:97167]	-1.19753	0.436022	9.32834e-15	8.54832e-13	-0.0399937	0.972659	0.795311	0.99988
ENSMUSG00000034255.17	Arhgap27	Rho GTPase activating protein 27 [Source:MGI Symbol;Acc:MGI:1916903]	-1.45301	0.365259	1.04198e-14	9.46927e-13	-0.111287	0.925762	0.543726	0.99988
ENSMUSG00000048327.6	Ckap2l	cytoskeleton associated protein 2-like [Source:MGI Symbol;Acc:MGI:1917716]	-2.81217	0.142381	1.0919e-14	9.87795e-13	-0.354526	0.782127	0.315581	0.99988
ENSMUSG00000026222.16	Sp100	nuclear antigen Sp100 [Source:MGI Symbol;Acc:MGI:109561]	-0.854802	0.552941	1.18357e-14	1.06591e-12	-0.015064	0.989613	0.890551	0.99988
ENSMUSG00000040552.8	C3ar1	complement component 3a receptor 1 [Source:MGI Symbol;Acc:MGI:1097680]	-1.51459	0.349995	1.20891e-14	1.08384e-12	-0.176631	0.884767	0.355346	0.99988
ENSMUSG00000042817.15	Flt3	FMS-like tyrosine kinase 3 [Source:MGI Symbol;Acc:MGI:95559]	-2.04646	0.242077	1.22242e-14	1.09107e-12	-0.306839	0.808411	0.206493	0.99988
ENSMUSG00000026821.15	Ralgds	ral guanine nucleotide dissociation stimulator [Source:MGI Symbol;Acc:MGI:107485]	-1.36391	0.388529	1.2811e-14	1.13836e-12	-0.210776	0.864072	0.220732	0.99988
ENSMUSG00000037860.15	Aim2	absent in melanoma 2 [Source:MGI Symbol;Acc:MGI:2686159]	-1.48594	0.357017	1.31434e-14	1.15821e-12	-0.060926	0.958649	0.735526	0.99988
ENSMUSG00000027514.14	Zbp1	Z-DNA binding protein 1 [Source:MGI Symbol;Acc:MGI:1927449]	-2.09221	0.234521	1.31503e-14	1.15821e-12	0.0757927	1.05394	0.778612	0.99988
ENSMUSG00000028459.11	Cd72	CD72 antigen [Source:MGI Symbol;Acc:MGI:88345]	-1.58531	0.333254	1.34888e-14	1.18167e-12	-0.24674	0.842799	0.227314	0.99988
ENSMUSG00000022816.11	Fstl1	follistatin-like 1 [Source:MGI Symbol;Acc:MGI:102793]	-1.5146	0.349993	1.35348e-14	1.18167e-12	-0.122671	0.918485	0.53272	0.99988
ENSMUSG00000105096.1	Gbp10	guanylate-binding protein 10 [Source:MGI Symbol;Acc:MGI:4359647]	-2.89053	0.134854	1.36856e-14	1.18964e-12	0.218218	1.1633	0.557744	0.99988
ENSMUSG00000024013.14	Fgd2	FYVE, RhoGEF and PH domain containing 2 [Source:MGI Symbol;Acc:MGI:1347084]	-1.25008	0.420424	1.66887e-14	1.44441e-12	-0.385934	0.765283	0.017901	0.592611
ENSMUSG00000078921.3	Tgtp2	T cell specific GTPase 2 [Source:MGI Symbol;Acc:MGI:3710083]	-2.55396	0.170287	1.73618e-14	1.49619e-12	-0.0331611	0.977277	0.918614	0.99988
ENSMUSG00000030409.15	Dmpk	dystrophia myotonica-protein kinase [Source:MGI Symbol;Acc:MGI:94906]	-1.06122	0.479228	1.76709e-14	1.51629e-12	-0.36321	0.777433	0.00816297	0.443902
ENSMUSG00000020901.13	Pik3r5	phosphoinositide-3-kinase, regulatory subunit 5, p101 [Source:MGI Symbol;Acc:MGI:2443588]	-2.10671	0.232176	1.86097e-14	1.59002e-12	-0.377041	0.770015	0.160705	0.99988
ENSMUSG00000012519.14	Mlkl	mixed lineage kinase domain-like [Source:MGI Symbol;Acc:MGI:1921818]	-1.34435	0.393833	1.87806e-14	1.59779e-12	-0.322205	0.799846	0.0659917	0.896087
ENSMUSG00000059326.6	Csf2ra	colony stimulating factor 2 receptor, alpha, low-affinity (granulocyte-macrophage) [Source:MGI Symbol;Acc:MGI:1339754]	-1.43531	0.369767	1.97456e-14	1.67277e-12	-0.253149	0.839063	0.180533	0.99988
ENSMUSG00000031103.12	Elf4	E74-like factor 4 (ets domain transcription factor) [Source:MGI Symbol;Acc:MGI:1928377]	-1.58197	0.334025	2.47064e-14	2.0842e-12	-0.322661	0.799594	0.114978	0.983901
ENSMUSG00000024669.7	Cd5	CD5 antigen [Source:MGI Symbol;Acc:MGI:88340]	-2.56648	0.168816	2.71004e-14	2.27655e-12	-0.552006	0.682071	0.106197	0.979556
ENSMUSG00000022439.9	Parvg	parvin, gamma [Source:MGI Symbol;Acc:MGI:2158329]	-2.12884	0.228641	3.21489e-14	2.68934e-12	-0.177795	0.884053	0.529898	0.99988
ENSMUSG00000027339.15	Rassf2	Ras association (RalGDS/AF-6) domain family member 2 [Source:MGI Symbol;Acc:MGI:2442060]	-1.25694	0.418432	3.25891e-14	2.7148e-12	-0.110794	0.926078	0.500046	0.99988
ENSMUSG00000022034.9	Esco2	establishment of sister chromatid cohesion N-acetyltransferase 2 [Source:MGI Symbol;Acc:MGI:1919238]	-1.86978	0.273615	3.30665e-14	2.74315e-12	-0.725372	0.604841	0.00932371	0.47353
ENSMUSG00000025154.14	Arhgap19	Rho GTPase activating protein 19 [Source:MGI Symbol;Acc:MGI:1918335]	-1.02312	0.492052	3.38641e-14	2.7977e-12	-0.21101	0.863932	0.116433	0.983901
ENSMUSG00000027004.3	Frzb	frizzled-related protein [Source:MGI Symbol;Acc:MGI:892032]	-1.42932	0.371305	3.42996e-14	2.82203e-12	-0.157781	0.896403	0.407273	0.99988
ENSMUSG00000031779.3	Ccl22	chemokine (C-C motif) ligand 22 [Source:MGI Symbol;Acc:MGI:1306779]	-3.43058	0.0927454	3.98209e-14	3.26287e-12	-0.721337	0.606535	0.0368431	0.791976
ENSMUSG00000030577.14	Cd22	CD22 antigen [Source:MGI Symbol;Acc:MGI:88322]	-1.40771	0.37691	4.1291e-14	3.36951e-12	-0.19554	0.873246	0.280683	0.99988
ENSMUSG00000033538.13	Casp4	caspase 4, apoptosis-related cysteine peptidase [Source:MGI Symbol;Acc:MGI:107700]	-1.42216	0.373153	4.35514e-14	3.53953e-12	-0.333419	0.793654	0.0725421	0.915055
ENSMUSG00000030830.18	Itgal	integrin alpha L [Source:MGI Symbol;Acc:MGI:96606]	-1.58869	0.332474	4.60331e-14	3.72607e-12	-0.254663	0.838183	0.22504	0.99988
ENSMUSG00000034593.16	Myo5a	myosin VA [Source:MGI Symbol;Acc:MGI:105976]	-1.58631	0.333022	5.03556e-14	4.05951e-12	-0.0122788	0.991525	0.94977	0.99988
ENSMUSG00000041431.16	Ccnb1	cyclin B1 [Source:MGI Symbol;Acc:MGI:88302]	-3.51924	0.0872175	5.26069e-14	4.22397e-12	-0.632697	0.64497	0.140404	0.993704
ENSMUSG00000034116.17	Vav1	vav 1 oncogene [Source:MGI Symbol;Acc:MGI:98923]	-1.59137	0.331856	5.38994e-14	4.31044e-12	-0.158015	0.896258	0.455254	0.99988
ENSMUSG00000026600.12	Soat1	sterol O-acyltransferase 1 [Source:MGI Symbol;Acc:MGI:104665]	-1.34326	0.39413	5.85434e-14	4.66318e-12	-0.27418	0.82692	0.122437	0.986701
ENSMUSG00000023913.17	Pla2g7	phospholipase A2, group VII (platelet-activating factor acetylhydrolase, plasma) [Source:MGI Symbol;Acc:MGI:1351327]	-1.89865	0.268194	6.26754e-14	4.97249e-12	-0.372239	0.772583	0.140641	0.993704
ENSMUSG00000032294.17	Pkm	pyruvate kinase, muscle [Source:MGI Symbol;Acc:MGI:97591]	-1.40796	0.376844	6.353e-14	5.02038e-12	-0.261529	0.834203	0.165674	0.99988
ENSMUSG00000027009.18	Itga4	integrin alpha 4 [Source:MGI Symbol;Acc:MGI:96603]	-1.35346	0.391352	6.40337e-14	5.04026e-12	0.0030971	1.00215	0.985819	0.99988
ENSMUSG00000038151.12	Prdm1	PR domain containing 1, with ZNF domain [Source:MGI Symbol;Acc:MGI:99655]	-1.9388	0.260834	7.78479e-14	6.10358e-12	-0.148517	0.902177	0.560477	0.99988
ENSMUSG00000040711.7	Sh3pxd2b	SH3 and PX domains 2B [Source:MGI Symbol;Acc:MGI:2442062]	-2.11318	0.231137	7.84969e-14	6.13042e-12	-0.350332	0.784403	0.209663	0.99988
ENSMUSG00000048163.13	Selplg	selectin, platelet (p-selectin) ligand [Source:MGI Symbol;Acc:MGI:106689]	-1.54552	0.342572	8.86621e-14	6.89736e-12	-0.290327	0.817716	0.162543	0.99988
ENSMUSG00000022304.12	Dpys	dihydropyrimidinase [Source:MGI Symbol;Acc:MGI:1928679]	0.614689	1.53123	9.82895e-14	7.61668e-12	0.361787	1.28502	1.13546e-05	0.0108657
ENSMUSG00000026979.16	Psd4	pleckstrin and Sec7 domain containing 4 [Source:MGI Symbol;Acc:MGI:2674093]	-0.930981	0.524501	1.04958e-13	8.10207e-12	-0.190181	0.876496	0.120584	0.986701
ENSMUSG00000024851.13	Pitpnm1	phosphatidylinositol transfer protein, membrane-associated 1 [Source:MGI Symbol;Acc:MGI:1197524]	-0.881845	0.542673	1.09153e-13	8.3294e-12	-0.508429	0.702988	2.76141e-05	0.0190769
ENSMUSG00000027995.10	Tlr2	toll-like receptor 2 [Source:MGI Symbol;Acc:MGI:1346060]	-2.1397	0.226928	1.09096e-13	8.3294e-12	-0.633134	0.644774	0.0288355	0.730568
ENSMUSG00000018899.16	Irf1	interferon regulatory factor 1 [Source:MGI Symbol;Acc:MGI:96590]	-1.31651	0.401504	1.085e-13	8.3294e-12	-0.0493832	0.966349	0.780527	0.99988
ENSMUSG00000027331.15	Knstrn	kinetochore-localized astrin/SPAG5 binding [Source:MGI Symbol;Acc:MGI:1289298]	-2.60971	0.163832	1.09945e-13	8.35794e-12	-0.726674	0.604296	0.0392762	0.79762
ENSMUSG00000028337.14	Coro2a	coronin, actin binding protein 2A [Source:MGI Symbol;Acc:MGI:1345966]	-1.59087	0.331972	1.23656e-13	9.36462e-12	-0.13588	0.910115	0.517314	0.99988
ENSMUSG00000030742.7	Lat	linker for activation of T cells [Source:MGI Symbol;Acc:MGI:1342293]	-2.0882	0.235174	1.2552e-13	9.46992e-12	-0.808528	0.570964	0.00614869	0.377884
ENSMUSG00000049625.5	Tifab	TRAF-interacting protein with forkhead-associated domain, family member B [Source:MGI Symbol;Acc:MGI:2385852]	-1.63844	0.321203	1.5175e-13	1.14058e-11	-0.352232	0.783371	0.112936	0.983634
ENSMUSG00000033192.5	Lpcat2	lysophosphatidylcholine acyltransferase 2 [Source:MGI Symbol;Acc:MGI:3606214]	-1.63931	0.32101	1.52693e-13	1.14322e-11	-0.356195	0.781222	0.107886	0.980811
ENSMUSG00000029919.5	Hpgds	hematopoietic prostaglandin D synthase [Source:MGI Symbol;Acc:MGI:1859384]	-1.37088	0.386654	1.53245e-13	1.14322e-11	-0.280473	0.823321	0.12562	0.986701
ENSMUSG00000026103.14	Gls	glutaminase [Source:MGI Symbol;Acc:MGI:95752]	-0.910575	0.531973	1.55677e-13	1.15705e-11	-0.0384224	0.973719	0.750892	0.99988
ENSMUSG00000038679.16	Trps1	trichorhinophalangeal syndrome I (human) [Source:MGI Symbol;Acc:MGI:1927616]	-1.77229	0.292743	1.5784e-13	1.16878e-11	-0.365837	0.776018	0.103903	0.979556
ENSMUSG00000031367.15	Ap1s2	adaptor-related protein complex 1, sigma 2 subunit [Source:MGI Symbol;Acc:MGI:1889383]	-1.10661	0.464383	1.58923e-13	1.17245e-11	-0.00644777	0.995541	0.964399	0.99988
ENSMUSG00000043953.12	Ccrl2	chemokine (C-C motif) receptor-like 2 [Source:MGI Symbol;Acc:MGI:1920904]	-1.1808	0.441107	1.62887e-13	1.19728e-11	-0.32563	0.79795	0.0450163	0.811187
ENSMUSG00000071552.4	Tigit	T cell immunoreceptor with Ig and ITIM domains [Source:MGI Symbol;Acc:MGI:3642260]	-5.12428	0.0286707	1.65397e-13	1.21127e-11	-1.49778	0.354098	0.0170102	0.582258
ENSMUSG00000037997.12	Parp11	poly (ADP-ribose) polymerase family, member 11 [Source:MGI Symbol;Acc:MGI:2141505]	-1.0117	0.495962	2.05884e-13	1.50228e-11	-0.00966724	0.993322	0.943767	0.99988
ENSMUSG00000025161.16	Slc16a3	solute carrier family 16 (monocarboxylic acid transporters), member 3 [Source:MGI Symbol;Acc:MGI:1933438]	-2.06411	0.239134	2.20494e-13	1.60303e-11	-0.292766	0.816335	0.297597	0.99988
ENSMUSG00000056069.8	Fam105a	family with sequence similarity 105, member A [Source:MGI Symbol;Acc:MGI:2687281]	-1.29304	0.408091	2.31315e-13	1.67561e-11	-0.23767	0.848114	0.179759	0.99988
ENSMUSG00000064210.6	Ano6	anoctamin 6 [Source:MGI Symbol;Acc:MGI:2145890]	-1.02471	0.49151	2.38033e-13	1.71805e-11	-0.264678	0.832385	0.0580127	0.866003
ENSMUSG00000004952.13	Rasa4	RAS p21 protein activator 4 [Source:MGI Symbol;Acc:MGI:1858600]	-1.42834	0.371558	2.4092e-13	1.73263e-11	-0.36846	0.774609	0.0614397	0.882892
ENSMUSG00000028553.12	Angptl3	angiopoietin-like 3 [Source:MGI Symbol;Acc:MGI:1353627]	0.724256	1.65205	2.48677e-13	1.78201e-11	0.133167	1.0967	0.178246	0.99988
ENSMUSG00000022488.8	Nckap1l	NCK associated protein 1 like [Source:MGI Symbol;Acc:MGI:1926063]	-1.62882	0.323353	2.49981e-13	1.78496e-11	-0.19062	0.876229	0.389303	0.99988
ENSMUSG00000040264.10	Gbp2b	guanylate binding protein 2b [Source:MGI Symbol;Acc:MGI:95666]	-2.39354	0.190315	2.58921e-13	1.84221e-11	-0.297254	0.8138	0.361349	0.99988
ENSMUSG00000039126.9	Prune2	prune homolog 2 [Source:MGI Symbol;Acc:MGI:1925004]	-1.89036	0.26974	2.606e-13	1.84758e-11	-0.165132	0.891847	0.50831	0.99988
ENSMUSG00000020695.14	Mrc2	mannose receptor, C type 2 [Source:MGI Symbol;Acc:MGI:107818]	-1.57859	0.334809	2.65277e-13	1.87409e-11	-0.121763	0.919064	0.584062	0.99988
ENSMUSG00000031304.18	Il2rg	interleukin 2 receptor, gamma chain [Source:MGI Symbol;Acc:MGI:96551]	-1.72353	0.302807	3.16002e-13	2.22459e-11	-0.523184	0.695834	0.0259746	0.695537
ENSMUSG00000020330.16	Hmmr	hyaluronan mediated motility receptor (RHAMM) [Source:MGI Symbol;Acc:MGI:104667]	-2.95821	0.128673	3.17312e-13	2.22597e-11	-0.579555	0.66917	0.145529	0.99988
ENSMUSG00000009185.2	Ccl8	chemokine (C-C motif) ligand 8 [Source:MGI Symbol;Acc:MGI:101878]	-5.51439	0.0218777	3.18942e-13	2.22958e-11	-0.717522	0.608141	0.288478	0.99988
ENSMUSG00000001119.7	Col6a1	collagen, type VI, alpha 1 [Source:MGI Symbol;Acc:MGI:88459]	-1.10378	0.465297	3.24755e-13	2.26231e-11	-0.28572	0.820332	0.0565786	0.863689
ENSMUSG00000002602.16	Axl	AXL receptor tyrosine kinase [Source:MGI Symbol;Acc:MGI:1347244]	-1.33995	0.395034	3.41862e-13	2.37321e-11	-0.190765	0.876141	0.29967	0.99988
ENSMUSG00000020340.16	Cyfip2	cytoplasmic FMR1 interacting protein 2 [Source:MGI Symbol;Acc:MGI:1924134]	-1.50843	0.351494	3.66759e-13	2.53724e-11	-0.183091	0.880814	0.363657	0.99988
ENSMUSG00000026683.14	Nuf2	NUF2, NDC80 kinetochore complex component [Source:MGI Symbol;Acc:MGI:1914227]	-2.69112	0.154843	3.74924e-13	2.58469e-11	-1.1036	0.465355	0.00202361	0.232906
ENSMUSG00000039699.13	Batf2	basic leucine zipper transcription factor, ATF-like 2 [Source:MGI Symbol;Acc:MGI:1921731]	-2.23219	0.212835	3.76205e-13	2.58469e-11	-0.163343	0.892954	0.587705	0.99988
ENSMUSG00000029070.9	Mxra8	matrix-remodelling associated 8 [Source:MGI Symbol;Acc:MGI:1922011]	-0.714904	0.609246	3.94168e-13	2.69883e-11	-0.198398	0.871518	0.0460819	0.819824
ENSMUSG00000043931.10	Gimap7	GTPase, IMAP family member 7 [Source:MGI Symbol;Acc:MGI:1349657]	-2.14585	0.225962	4.4824e-13	3.05859e-11	-0.694839	0.617778	0.0170891	0.582258
ENSMUSG00000038807.18	Rap1gap2	RAP1 GTPase activating protein 2 [Source:MGI Symbol;Acc:MGI:3028623]	-1.81625	0.283959	4.68783e-13	3.18788e-11	-0.499682	0.707263	0.0384645	0.797212
ENSMUSG00000022514.14	Il1rap	interleukin 1 receptor accessory protein [Source:MGI Symbol;Acc:MGI:104975]	0.669316	1.59032	4.71574e-13	3.196e-11	0.00998847	1.00695	0.914093	0.99988
ENSMUSG00000032218.7	Ccnb2	cyclin B2 [Source:MGI Symbol;Acc:MGI:88311]	-2.59496	0.165516	5.11694e-13	3.44454e-11	-0.614066	0.653353	0.0920695	0.95387
ENSMUSG00000075602.10	Ly6a	lymphocyte antigen 6 complex, locus A [Source:MGI Symbol;Acc:MGI:107527]	-2.40409	0.188928	5.10074e-13	3.44454e-11	-0.209756	0.864684	0.527665	0.99988
ENSMUSG00000040990.17	Sh3kbp1	SH3-domain kinase binding protein 1 [Source:MGI Symbol;Acc:MGI:1889583]	-1.28497	0.41038	5.20612e-13	3.49281e-11	-0.134952	0.9107	0.446537	0.99988
ENSMUSG00000024087.3	Cyp1b1	cytochrome P450, family 1, subfamily b, polypeptide 1 [Source:MGI Symbol;Acc:MGI:88590]	-1.97198	0.254903	5.28759e-13	3.53561e-11	-0.3603	0.779003	0.170301	0.99988
ENSMUSG00000002699.13	Lcp2	lymphocyte cytosolic protein 2 [Source:MGI Symbol;Acc:MGI:1321402]	-1.53299	0.34556	5.50501e-13	3.66872e-11	-0.232075	0.851409	0.272155	0.99988
ENSMUSG00000050578.10	Mmp13	matrix metallopeptidase 13 [Source:MGI Symbol;Acc:MGI:1340026]	-3.7131	0.0762512	5.54614e-13	3.68385e-11	-1.04847	0.483481	0.0489567	0.830075
ENSMUSG00000037405.8	Icam1	intercellular adhesion molecule 1 [Source:MGI Symbol;Acc:MGI:96392]	-1.39834	0.379365	5.67173e-13	3.75479e-11	-0.365621	0.776135	0.0602936	0.881738
ENSMUSG00000037318.10	Traf3ip3	TRAF3 interacting protein 3 [Source:MGI Symbol;Acc:MGI:2441706]	-1.71592	0.304408	5.83778e-13	3.85197e-11	-0.429051	0.74275	0.0635113	0.885554
ENSMUSG00000009292.17	Trpm2	transient receptor potential cation channel, subfamily M, member 2 [Source:MGI Symbol;Acc:MGI:1351901]	-1.49689	0.354317	5.8886e-13	3.87272e-11	-0.176957	0.884567	0.392352	0.99988
ENSMUSG00000048922.18	Cdca2	cell division cycle associated 2 [Source:MGI Symbol;Acc:MGI:1919787]	-2.20826	0.216396	6.23061e-13	4.08421e-11	-0.615499	0.652704	0.0443704	0.809195
ENSMUSG00000017466.9	Timp2	tissue inhibitor of metalloproteinase 2 [Source:MGI Symbol;Acc:MGI:98753]	-0.885843	0.541171	6.31582e-13	4.12654e-11	-0.167575	0.890338	0.173946	0.99988
ENSMUSG00000035208.16	Slfn8	schlafen 8 [Source:MGI Symbol;Acc:MGI:2672859]	-1.43511	0.369819	6.93104e-13	4.51376e-11	-0.0242819	0.98331	0.898571	0.99988
ENSMUSG00000023349.14	Clec4n	C-type lectin domain family 4, member n [Source:MGI Symbol;Acc:MGI:1861231]	-1.88191	0.271325	7.67962e-13	4.98502e-11	-0.465424	0.724258	0.0770983	0.930539
ENSMUSG00000030223.14	Ptpro	protein tyrosine phosphatase, receptor type, O [Source:MGI Symbol;Acc:MGI:1097152]	-1.49005	0.356	7.79849e-13	5.0458e-11	-0.228316	0.85363	0.266335	0.99988
ENSMUSG00000016763.14	Scube1	signal peptide, CUB domain, EGF-like 1 [Source:MGI Symbol;Acc:MGI:1890616]	-2.28403	0.205324	7.86151e-13	5.07017e-11	-0.559345	0.67861	0.0652405	0.893902
ENSMUSG00000037649.9	H2-DMa	histocompatibility 2, class II, locus DMa [Source:MGI Symbol;Acc:MGI:95921]	-2.41612	0.187359	8.63935e-13	5.55391e-11	-0.175269	0.885602	0.604487	0.99988
ENSMUSG00000064262.7	Gimap8	GTPase, IMAP family member 8 [Source:MGI Symbol;Acc:MGI:2685303]	-0.844961	0.556726	8.71335e-13	5.58353e-11	-0.0240693	0.983455	0.831574	0.99988
ENSMUSG00000025877.14	Hk3	hexokinase 3 [Source:MGI Symbol;Acc:MGI:2670962]	-2.0395	0.243248	8.84985e-13	5.65288e-11	-0.240463	0.846474	0.400374	0.99988
ENSMUSG00000045932.12	Ifit2	interferon-induced protein with tetratricopeptide repeats 2 [Source:MGI Symbol;Acc:MGI:99449]	-1.52744	0.346891	9.29318e-13	5.91715e-11	-0.213611	0.862376	0.313601	0.99988
ENSMUSG00000018920.11	Cxcl16	chemokine (C-X-C motif) ligand 16 [Source:MGI Symbol;Acc:MGI:1932682]	-1.33534	0.396299	9.82884e-13	6.23835e-11	-0.280129	0.823518	0.136005	0.987159
ENSMUSG00000045672.15	Col27a1	collagen, type XXVII, alpha 1 [Source:MGI Symbol;Acc:MGI:2672118]	1.04627	2.06519	9.99057e-13	6.32093e-11	-0.0359715	0.975375	0.814112	0.99988
ENSMUSG00000027347.18	Rasgrp1	RAS guanyl releasing protein 1 [Source:MGI Symbol;Acc:MGI:1314635]	-1.6501	0.318617	1.02329e-12	6.4538e-11	-0.232931	0.850905	0.310518	0.99988
ENSMUSG00000106734.3	Gm20559	predicted gene, 20559 [Source:MGI Symbol;Acc:MGI:5295666]	-0.950441	0.517474	1.03341e-12	6.49262e-11	-0.0564694	0.961615	0.649022	0.99988
ENSMUSG00000001870.15	Ltbp1	latent transforming growth factor beta binding protein 1 [Source:MGI Symbol;Acc:MGI:109151]	-1.04364	0.485101	1.03594e-12	6.49262e-11	-0.128419	0.914833	0.373872	0.99988
ENSMUSG00000040345.9	Arhgap9	Rho GTPase activating protein 9 [Source:MGI Symbol;Acc:MGI:2143764]	-1.49419	0.354979	1.07959e-12	6.74507e-11	-0.419991	0.747429	0.0484177	0.830075
ENSMUSG00000022584.14	Ly6c2	lymphocyte antigen 6 complex, locus C2 [Source:MGI Symbol;Acc:MGI:3712069]	-1.91021	0.266053	1.11471e-12	6.94282e-11	-0.418659	0.74812	0.113855	0.983901
ENSMUSG00000033427.13	Upb1	ureidopropionase, beta [Source:MGI Symbol;Acc:MGI:2143535]	0.480357	1.39509	1.25458e-12	7.78967e-11	0.0333799	1.02341	0.622105	0.99988
ENSMUSG00000025473.16	Adam8	a disintegrin and metallopeptidase domain 8 [Source:MGI Symbol;Acc:MGI:107825]	-2.08701	0.235368	1.28691e-12	7.9657e-11	-0.602755	0.658495	0.0387588	0.797212
ENSMUSG00000063146.11	Clip2	CAP-GLY domain containing linker protein 2 [Source:MGI Symbol;Acc:MGI:1313136]	-1.01358	0.495316	1.33504e-12	8.23808e-11	-0.325269	0.798149	0.0218013	0.660653
ENSMUSG00000048852.13	Gm12185	predicted gene 12185 [Source:MGI Symbol;Acc:MGI:3652173]	-3.16227	0.111702	1.35933e-12	8.36216e-11	-0.144726	0.904551	0.716003	0.99988
ENSMUSG00000022665.14	Ccdc80	coiled-coil domain containing 80 [Source:MGI Symbol;Acc:MGI:1915146]	-1.22688	0.42724	1.40188e-12	8.59745e-11	-0.349486	0.784864	0.0426331	0.80479
ENSMUSG00000001517.14	Foxm1	forkhead box M1 [Source:MGI Symbol;Acc:MGI:1347487]	-2.50438	0.176241	1.45944e-12	8.92313e-11	-0.257914	0.836296	0.440093	0.99988
ENSMUSG00000055541.17	Lair1	leukocyte-associated Ig-like receptor 1 [Source:MGI Symbol;Acc:MGI:105492]	-1.66245	0.315903	1.56323e-12	9.52858e-11	-0.23161	0.851684	0.322911	0.99988
ENSMUSG00000021322.7	Aoah	acyloxyacyl hydrolase [Source:MGI Symbol;Acc:MGI:1350928]	-1.65119	0.318378	1.58899e-12	9.63645e-11	-0.629624	0.646345	0.00651543	0.385875
ENSMUSG00000048120.16	Entpd1	ectonucleoside triphosphate diphosphohydrolase 1 [Source:MGI Symbol;Acc:MGI:102805]	-1.47145	0.36062	1.59057e-12	9.63645e-11	-0.143809	0.905127	0.48851	0.99988
ENSMUSG00000026321.7	Tnfrsf11a	tumor necrosis factor receptor superfamily, member 11a, NFKB activator [Source:MGI Symbol;Acc:MGI:1314891]	-1.58739	0.332772	1.63213e-12	9.85835e-11	-0.162007	0.893781	0.446782	0.99988
ENSMUSG00000070691.10	Runx3	runt related transcription factor 3 [Source:MGI Symbol;Acc:MGI:102672]	-2.11627	0.230643	1.6861e-12	1.01537e-10	-0.762032	0.589665	0.0139849	0.547302
ENSMUSG00000034413.14	Neurl1b	neuralized E3 ubiquitin protein ligase 1B [Source:MGI Symbol;Acc:MGI:3643092]	-1.70389	0.306957	1.69828e-12	1.01926e-10	-0.696068	0.617252	0.00403108	0.303805
ENSMUSG00000052520.7	Cyp2j5	cytochrome P450, family 2, subfamily j, polypeptide 5 [Source:MGI Symbol;Acc:MGI:1270149]	0.560739	1.47502	1.70786e-12	1.01926e-10	0.179535	1.13252	0.0237768	0.674816
ENSMUSG00000057948.12	Unc13d	unc-13 homolog D (C. elegans) [Source:MGI Symbol;Acc:MGI:1917700]	-1.32183	0.400027	1.70426e-12	1.01926e-10	-0.287751	0.819178	0.124151	0.986701
ENSMUSG00000068039.12	Tcp1	t-complex protein 1 [Source:MGI Symbol;Acc:MGI:98535]	0.328937	1.25609	1.76831e-12	1.0522e-10	0.0809101	1.05769	0.083366	0.936843
ENSMUSG00000074607.11	Tox2	TOX high mobility group box family member 2 [Source:MGI Symbol;Acc:MGI:3611233]	-2.34886	0.1963	1.80047e-12	1.06816e-10	-0.306288	0.80872	0.311135	0.99988
ENSMUSG00000049130.6	C5ar1	complement component 5a receptor 1 [Source:MGI Symbol;Acc:MGI:88232]	-1.8801	0.271664	1.8105e-12	1.07092e-10	-0.290794	0.817452	0.271423	0.99988
ENSMUSG00000036446.4	Lum	lumican [Source:MGI Symbol;Acc:MGI:109347]	-1.1628	0.446645	1.82625e-12	1.07706e-10	-0.0275737	0.981069	0.865799	0.99988
ENSMUSG00000027326.13	Knl1	kinetochore scaffold 1 [Source:MGI Symbol;Acc:MGI:1923714]	-2.96775	0.127826	1.91783e-12	1.12774e-10	-0.338306	0.790969	0.341578	0.99988
ENSMUSG00000037731.5	Themis2	thymocyte selection associated family member 2 [Source:MGI Symbol;Acc:MGI:2446213]	-1.72815	0.301838	2.01557e-12	1.18174e-10	-0.217619	0.859984	0.373458	0.99988
ENSMUSG00000031662.8	Snx20	sorting nexin 20 [Source:MGI Symbol;Acc:MGI:1918857]	-1.76326	0.294581	2.10695e-12	1.2317e-10	-0.633247	0.644724	0.0140874	0.547302
ENSMUSG00000021728.7	Emb	embigin [Source:MGI Symbol;Acc:MGI:95321]	-1.79743	0.287687	2.1941e-12	1.27891e-10	-0.254868	0.838064	0.296068	0.99988
ENSMUSG00000015340.10	Cybb	cytochrome b-245, beta polypeptide [Source:MGI Symbol;Acc:MGI:88574]	-1.58765	0.332713	2.41637e-12	1.40437e-10	-0.259663	0.835283	0.251163	0.99988
ENSMUSG00000025997.13	Ikzf2	IKAROS family zinc finger 2 [Source:MGI Symbol;Acc:MGI:1342541]	-1.82835	0.281587	2.45012e-12	1.41986e-10	0.0936846	1.06709	0.713144	0.99988
ENSMUSG00000032596.14	Uba7	ubiquitin-like modifier activating enzyme 7 [Source:MGI Symbol;Acc:MGI:1349462]	-1.04363	0.485106	2.48489e-12	1.43585e-10	0.123743	1.08956	0.403075	0.99988
ENSMUSG00000071177.4	Serpina1d	serine (or cysteine) peptidase inhibitor, clade A, member 1D [Source:MGI Symbol;Acc:MGI:891968]	0.547317	1.46137	2.56168e-12	1.47596e-10	-0.00877139	0.993939	0.910664	0.99988
ENSMUSG00000027611.12	Procr	protein C receptor, endothelial [Source:MGI Symbol;Acc:MGI:104596]	-2.08484	0.235723	2.61271e-12	1.50103e-10	-0.265914	0.831672	0.374353	0.99988
ENSMUSG00000001918.17	Slc1a5	solute carrier family 1 (neutral amino acid transporter), member 5 [Source:MGI Symbol;Acc:MGI:105305]	-1.17639	0.442456	2.73088e-12	1.56443e-10	-0.151786	0.900136	0.37664	0.99988
ENSMUSG00000040061.17	Plcb2	phospholipase C, beta 2 [Source:MGI Symbol;Acc:MGI:107465]	-1.27468	0.413316	2.77742e-12	1.58654e-10	-0.000816727	0.999434	0.996318	0.99988
ENSMUSG00000022186.14	Oxct1	3-oxoacid CoA transferase 1 [Source:MGI Symbol;Acc:MGI:1914291]	-1.29399	0.407821	2.85814e-12	1.628e-10	-0.225123	0.855522	0.2249	0.99988
ENSMUSG00000003484.4	Cyp4f18	cytochrome P450, family 4, subfamily f, polypeptide 18 [Source:MGI Symbol;Acc:MGI:1919304]	-1.89548	0.268784	2.87714e-12	1.63417e-10	-0.252282	0.839568	0.354441	0.99988
ENSMUSG00000037202.5	Prf1	perforin 1 (pore forming protein) [Source:MGI Symbol;Acc:MGI:97551]	-2.88112	0.135737	2.91575e-12	1.6514e-10	0.1601	1.11736	0.681194	0.99988
ENSMUSG00000037548.14	H2-DMb2	histocompatibility 2, class II, locus Mb2 [Source:MGI Symbol;Acc:MGI:95923]	-1.44617	0.366996	2.96422e-12	1.66963e-10	-0.386702	0.764876	0.0705865	0.913455
ENSMUSG00000032446.14	Eomes	eomesodermin [Source:MGI Symbol;Acc:MGI:1201683]	-4.09572	0.058488	2.96463e-12	1.66963e-10	-0.421078	0.746867	0.446422	0.99988
ENSMUSG00000020241.13	Col6a2	collagen, type VI, alpha 2 [Source:MGI Symbol;Acc:MGI:88460]	-1.31894	0.40083	3.01126e-12	1.69113e-10	-0.412751	0.751189	0.0270733	0.711972
ENSMUSG00000033685.13	Ucp2	uncoupling protein 2 (mitochondrial, proton carrier) [Source:MGI Symbol;Acc:MGI:109354]	-1.19495	0.436801	3.03853e-12	1.70166e-10	0.107839	1.07761	0.527269	0.99988
ENSMUSG00000018168.8	Ikzf3	IKAROS family zinc finger 3 [Source:MGI Symbol;Acc:MGI:1342542]	-2.284	0.205327	3.06331e-12	1.71075e-10	-0.2439	0.84446	0.450736	0.99988
ENSMUSG00000026822.14	Lcn2	lipocalin 2 [Source:MGI Symbol;Acc:MGI:96757]	-3.78566	0.0725111	3.31612e-12	1.84677e-10	-1.20738	0.433054	0.0258359	0.693867
ENSMUSG00000070000.13	Fcho1	FCH domain only 1 [Source:MGI Symbol;Acc:MGI:1921265]	-1.86579	0.274372	3.497e-12	1.9421e-10	-0.74268	0.597628	0.00703317	0.404675
ENSMUSG00000037946.11	Fgd3	FYVE, RhoGEF and PH domain containing 3 [Source:MGI Symbol;Acc:MGI:1353657]	-1.39342	0.380662	3.62351e-12	2.00678e-10	-0.0166505	0.988525	0.931921	0.99988
ENSMUSG00000052397.8	Ezr	ezrin [Source:MGI Symbol;Acc:MGI:98931]	-0.847433	0.555773	3.77224e-12	2.08338e-10	-0.0985691	0.933959	0.415205	0.99988
ENSMUSG00000028037.13	Ifi44	interferon-induced protein 44 [Source:MGI Symbol;Acc:MGI:2443016]	-1.67454	0.313267	3.9296e-12	2.16161e-10	-0.0488317	0.966719	0.834349	0.99988
ENSMUSG00000051344.13	Plekhm3	pleckstrin homology domain containing, family M, member 3 [Source:MGI Symbol;Acc:MGI:2443627]	-1.16353	0.446418	3.93551e-12	2.16161e-10	-0.158988	0.895653	0.341676	0.99988
ENSMUSG00000019823.17	Mical1	microtubule associated monooxygenase, calponin and LIM domain containing 1 [Source:MGI Symbol;Acc:MGI:2385847]	-1.51707	0.349394	3.98943e-12	2.18522e-10	0.041677	1.02931	0.847615	0.99988
ENSMUSG00000030616.15	Sytl2	synaptotagmin-like 2 [Source:MGI Symbol;Acc:MGI:1933366]	-1.26944	0.414821	4.10694e-12	2.24344e-10	-0.137519	0.909081	0.450419	0.99988
ENSMUSG00000028678.13	Kif2c	kinesin family member 2C [Source:MGI Symbol;Acc:MGI:1921054]	-2.57335	0.168014	4.19805e-12	2.28445e-10	-0.59641	0.661398	0.106033	0.979556
ENSMUSG00000024795.10	Kif20b	kinesin family member 20B [Source:MGI Symbol;Acc:MGI:2444576]	-1.39314	0.380735	4.20487e-12	2.28445e-10	-0.0285383	0.980413	0.885295	0.99988
ENSMUSG00000027219.13	Slc28a2	solute carrier family 28 (sodium-coupled nucleoside transporter), member 2 [Source:MGI Symbol;Acc:MGI:1913105]	-1.69404	0.309061	4.22474e-12	2.28903e-10	-0.303155	0.810478	0.195806	0.99988
ENSMUSG00000019979.12	Apaf1	apoptotic peptidase activating factor 1 [Source:MGI Symbol;Acc:MGI:1306796]	-1.06134	0.479188	4.3869e-12	2.37047e-10	-0.128972	0.914483	0.389591	0.99988
ENSMUSG00000026421.14	Csrp1	cysteine and glycine-rich protein 1 [Source:MGI Symbol;Acc:MGI:88549]	-1.16273	0.446666	4.42726e-12	2.38583e-10	-0.2738	0.827138	0.10203	0.977136
ENSMUSG00000060671.12	Atp8b2	ATPase, class I, type 8B, member 2 [Source:MGI Symbol;Acc:MGI:1859660]	-1.03055	0.489525	4.47768e-12	2.40651e-10	-0.142555	0.905913	0.332799	0.99988
ENSMUSG00000105987.4	AI506816	expressed sequence AI506816 [Source:MGI Symbol;Acc:MGI:2140929]	-1.36574	0.388036	4.60875e-12	2.47032e-10	-0.344912	0.787356	0.0697802	0.911873
ENSMUSG00000020806.15	Rhbdf2	rhomboid 5 homolog 2 [Source:MGI Symbol;Acc:MGI:2442473]	-0.914506	0.530525	4.89518e-12	2.61682e-10	-0.171446	0.887952	0.199464	0.99988
ENSMUSG00000024030.6	Abcg1	ATP-binding cassette, sub-family G (WHITE), member 1 [Source:MGI Symbol;Acc:MGI:107704]	-1.12854	0.457378	5.04049e-12	2.68017e-10	-0.152958	0.899405	0.351557	0.99988
ENSMUSG00000044303.6	Cdkn2a	cyclin-dependent kinase inhibitor 2A [Source:MGI Symbol;Acc:MGI:104738]	-3.07856	0.118375	5.03782e-12	2.68017e-10	-0.426778	0.743921	0.322002	0.99988
ENSMUSG00000026737.12	Pip4k2a	phosphatidylinositol-5-phosphate 4-kinase, type II, alpha [Source:MGI Symbol;Acc:MGI:1298206]	-1.05726	0.480544	5.14897e-12	2.73059e-10	-0.18704	0.878406	0.217147	0.99988
ENSMUSG00000022014.14	Epsti1	epithelial stromal interaction 1 (breast) [Source:MGI Symbol;Acc:MGI:1915168]	-1.24989	0.420481	5.21767e-12	2.7597e-10	-0.286832	0.8197	0.108638	0.982605
ENSMUSG00000002204.9	Napsa	napsin A aspartic peptidase [Source:MGI Symbol;Acc:MGI:109365]	-2.13347	0.22791	5.42307e-12	2.86078e-10	-0.452327	0.730863	0.143129	0.999229
ENSMUSG00000032011.5	Thy1	thymus cell antigen 1, theta [Source:MGI Symbol;Acc:MGI:98747]	-1.59261	0.331571	5.64303e-12	2.96118e-10	-0.350664	0.784223	0.124573	0.986701
ENSMUSG00000034205.16	Loxl2	lysyl oxidase-like 2 [Source:MGI Symbol;Acc:MGI:2137913]	-1.28599	0.410091	5.63104e-12	2.96118e-10	-0.0993698	0.933441	0.58447	0.99988
ENSMUSG00000030867.7	Plk1	polo-like kinase 1 [Source:MGI Symbol;Acc:MGI:97621]	-2.85525	0.138192	5.7122e-12	2.98963e-10	-0.530506	0.692312	0.20405	0.99988
ENSMUSG00000031506.11	Ptpn7	protein tyrosine phosphatase, non-receptor type 7 [Source:MGI Symbol;Acc:MGI:2156893]	-2.06129	0.239602	6.21824e-12	3.24599e-10	-0.908535	0.532726	0.0024951	0.247468
ENSMUSG00000070427.4	Il18bp	interleukin 18 binding protein [Source:MGI Symbol;Acc:MGI:1333800]	-1.48625	0.356938	6.36624e-12	3.31459e-10	-0.127371	0.915498	0.554365	0.99988
ENSMUSG00000037685.15	Atp8a1	ATPase, aminophospholipid transporter (APLT), class I, type 8A, member 1 [Source:MGI Symbol;Acc:MGI:1330848]	-1.12507	0.45848	7.16551e-12	3.72104e-10	-0.0592222	0.959781	0.715297	0.99988
ENSMUSG00000057135.12	Scimp	SLP adaptor and CSK interacting membrane protein [Source:MGI Symbol;Acc:MGI:3610314]	-1.72099	0.303341	7.25147e-12	3.75592e-10	-0.00337128	0.997666	0.989094	0.99988
ENSMUSG00000031165.6	Was	Wiskott-Aldrich syndrome [Source:MGI Symbol;Acc:MGI:105059]	-1.4569	0.364275	7.31742e-12	3.78029e-10	-0.202138	0.869262	0.336962	0.99988
ENSMUSG00000001228.14	Uhrf1	ubiquitin-like, containing PHD and RING finger domains, 1 [Source:MGI Symbol;Acc:MGI:1338889]	-2.10971	0.231693	7.95635e-12	4.09978e-10	-0.290111	0.817839	0.34067	0.99988
ENSMUSG00000013974.3	Mcemp1	mast cell expressed membrane protein 1 [Source:MGI Symbol;Acc:MGI:1916439]	-2.9916	0.12573	8.05812e-12	4.14154e-10	-1.21607	0.430454	0.00272578	0.255349
ENSMUSG00000030047.14	Arhgap25	Rho GTPase activating protein 25 [Source:MGI Symbol;Acc:MGI:2443687]	-1.33943	0.395178	8.18711e-12	4.19705e-10	-0.112896	0.92473	0.567332	0.99988
ENSMUSG00000028927.6	Padi2	peptidyl arginine deiminase, type II [Source:MGI Symbol;Acc:MGI:1338892]	-1.86638	0.27426	8.40787e-12	4.2992e-10	-0.117707	0.921652	0.656588	0.99988
ENSMUSG00000020826.8	Nos2	nitric oxide synthase 2, inducible [Source:MGI Symbol;Acc:MGI:97361]	-4.31398	0.0502761	8.53727e-12	4.35423e-10	-0.565974	0.675499	0.334856	0.99988
ENSMUSG00000026837.15	Col5a1	collagen, type V, alpha 1 [Source:MGI Symbol;Acc:MGI:88457]	-0.997122	0.500999	9.19157e-12	4.67601e-10	-0.0410625	0.971939	0.777669	0.99988
ENSMUSG00000021665.7	Hexb	hexosaminidase B [Source:MGI Symbol;Acc:MGI:96074]	-0.938207	0.521881	9.37136e-12	4.75537e-10	0.159817	1.11715	0.230564	0.99988
ENSMUSG00000056145.5	AI504432	expressed sequence AI504432 [Source:MGI Symbol;Acc:MGI:2139742]	-2.04101	0.242993	9.65763e-12	4.88823e-10	-0.106902	0.92858	0.706012	0.99988
ENSMUSG00000036469.16	March1	membrane-associated ring finger (C3HC4) 1 [Source:MGI Symbol;Acc:MGI:1920175]	-1.50605	0.352073	9.74334e-12	4.91916e-10	-0.100309	0.932833	0.643194	0.99988
ENSMUSG00000040747.9	Cd53	CD53 antigen [Source:MGI Symbol;Acc:MGI:88341]	-1.36542	0.388122	1.03829e-11	5.22887e-10	-0.170031	0.888824	0.393794	0.99988
ENSMUSG00000026358.13	Rgs1	regulator of G-protein signaling 1 [Source:MGI Symbol;Acc:MGI:1354694]	-2.15017	0.225287	1.08568e-11	5.45379e-10	-0.784406	0.580591	0.0118148	0.511519
ENSMUSG00000028555.15	Ttc39a	tetratricopeptide repeat domain 39A [Source:MGI Symbol;Acc:MGI:2444350]	-2.6384	0.160606	1.10991e-11	5.56151e-10	-1.7466	0.298003	2.11764e-06	0.00320858
ENSMUSG00000044162.12	Tnip3	TNFAIP3 interacting protein 3 [Source:MGI Symbol;Acc:MGI:3041165]	-5.57988	0.0209069	1.1866e-11	5.93092e-10	-0.787456	0.579365	0.151497	0.99988
ENSMUSG00000030165.16	Klrd1	killer cell lectin-like receptor, subfamily D, member 1 [Source:MGI Symbol;Acc:MGI:1196275]	-1.90255	0.26747	1.19779e-11	5.97194e-10	-0.295831	0.814603	0.266576	0.99988
ENSMUSG00000035385.5	Ccl2	chemokine (C-C motif) ligand 2 [Source:MGI Symbol;Acc:MGI:98259]	-2.3937	0.190293	1.26168e-11	6.27483e-10	-0.572277	0.672554	0.106512	0.979556
ENSMUSG00000031616.7	Ednra	endothelin receptor type A [Source:MGI Symbol;Acc:MGI:105923]	-0.898095	0.536595	1.2751e-11	6.32583e-10	0.0477491	1.03365	0.713151	0.99988
ENSMUSG00000023015.13	Racgap1	Rac GTPase-activating protein 1 [Source:MGI Symbol;Acc:MGI:1349423]	-2.26044	0.208708	1.32863e-11	6.57506e-10	-0.239254	0.847183	0.469739	0.99988
ENSMUSG00000030772.6	Dkk3	dickkopf WNT signaling pathway inhibitor 3 [Source:MGI Symbol;Acc:MGI:1354952]	-1.25265	0.419678	1.45237e-11	7.16967e-10	-0.322993	0.79941	0.0785646	0.931962
ENSMUSG00000041112.15	Elmo1	engulfment and cell motility 1 [Source:MGI Symbol;Acc:MGI:2153044]	-1.42058	0.373563	1.47835e-11	7.27997e-10	-0.0299287	0.979469	0.88417	0.99988
ENSMUSG00000025790.14	Slco3a1	solute carrier organic anion transporter family, member 3a1 [Source:MGI Symbol;Acc:MGI:1351867]	-0.971624	0.509932	1.49085e-11	7.3235e-10	-0.0791711	0.946601	0.583825	0.99988
ENSMUSG00000076934.2	Iglv1	immunoglobulin lambda variable 1 [Source:MGI Symbol;Acc:MGI:96530]	-2.20132	0.217439	1.5245e-11	7.47044e-10	-0.681968	0.623315	0.02211	0.663081
ENSMUSG00000052776.10	Oas1a	2'-5' oligoadenylate synthetase 1A [Source:MGI Symbol;Acc:MGI:2180860]	-1.52179	0.348255	1.53348e-11	7.49606e-10	-0.159069	0.895603	0.474062	0.99988
ENSMUSG00000031934.14	Panx1	pannexin 1 [Source:MGI Symbol;Acc:MGI:1860055]	-1.74799	0.297716	1.56269e-11	7.62021e-10	-0.329818	0.795637	0.2088	0.99988
ENSMUSG00000050248.11	Evc2	Ellis van Creveld syndrome 2 [Source:MGI Symbol;Acc:MGI:1915775]	-1.26441	0.416269	1.58692e-11	7.71956e-10	0.158091	1.11581	0.263978	0.99988
ENSMUSG00000024401.14	Tnf	tumor necrosis factor [Source:MGI Symbol;Acc:MGI:104798]	-2.76893	0.146714	1.69807e-11	8.24017e-10	-0.199611	0.870785	0.630725	0.99988
ENSMUSG00000032094.8	Cd3d	CD3 antigen, delta polypeptide [Source:MGI Symbol;Acc:MGI:88331]	-2.14798	0.225628	1.77011e-11	8.56897e-10	-0.715803	0.608866	0.0274211	0.716421
ENSMUSG00000033952.14	Aspm	asp (abnormal spindle)-like, microcephaly associated (Drosophila) [Source:MGI Symbol;Acc:MGI:1334448]	-2.14515	0.226071	1.79524e-11	8.66962e-10	-0.271219	0.828619	0.391822	0.99988
ENSMUSG00000050335.16	Lgals3	lectin, galactose binding, soluble 3 [Source:MGI Symbol;Acc:MGI:96778]	-2.1882	0.219425	1.80491e-11	8.69533e-10	-0.360961	0.778646	0.268597	0.99988
ENSMUSG00000026728.9	Vim	vimentin [Source:MGI Symbol;Acc:MGI:98932]	-1.62589	0.324009	1.88436e-11	9.05626e-10	-0.302651	0.810761	0.211371	0.99988
ENSMUSG00000035373.2	Ccl7	chemokine (C-C motif) ligand 7 [Source:MGI Symbol;Acc:MGI:99512]	-3.4759	0.0898775	2.03919e-11	9.77688e-10	-0.885975	0.541122	0.0592099	0.875069
ENSMUSG00000002257.7	Def6	differentially expressed in FDCP 6 [Source:MGI Symbol;Acc:MGI:1346328]	-2.07003	0.238155	2.06163e-11	9.86082e-10	-0.523728	0.695572	0.0887015	0.947192
ENSMUSG00000031557.16	Plekha2	pleckstrin homology domain-containing, family A (phosphoinositide binding specific) member 2 [Source:MGI Symbol;Acc:MGI:1928144]	-1.05069	0.482736	2.08648e-11	9.95582e-10	0.0991954	1.07118	0.522558	0.99988
ENSMUSG00000003779.15	Kif20a	kinesin family member 20A [Source:MGI Symbol;Acc:MGI:1201682]	-2.23362	0.212624	2.11311e-11	1.00589e-09	-0.149325	0.901672	0.654431	0.99988
ENSMUSG00000035875.14	AI182371	expressed sequence AI182371 [Source:MGI Symbol;Acc:MGI:2138853]	0.561582	1.47589	2.17092e-11	1.03095e-09	0.11983	1.08661	0.152842	0.99988
ENSMUSG00000049037.8	Clec4a1	C-type lectin domain family 4, member a1 [Source:MGI Symbol;Acc:MGI:3036291]	-1.53959	0.343982	2.3285e-11	1.10317e-09	-0.256863	0.836906	0.254946	0.99988
ENSMUSG00000073490.10	Ifi207	interferon activated gene 207 [Source:MGI Symbol;Acc:MGI:2138302]	-1.10799	0.463939	2.42194e-11	1.14473e-09	-0.126894	0.915801	0.435518	0.99988
ENSMUSG00000020537.9	Drg2	developmentally regulated GTP binding protein 2 [Source:MGI Symbol;Acc:MGI:1342307]	0.34366	1.26897	2.47885e-11	1.16886e-09	0.0516711	1.03646	0.318241	0.99988
ENSMUSG00000058715.11	Fcer1g	Fc receptor, IgE, high affinity I, gamma polypeptide [Source:MGI Symbol;Acc:MGI:95496]	-1.40742	0.376985	2.63061e-11	1.2375e-09	-0.171521	0.887906	0.416403	0.99988
ENSMUSG00000053063.11	Clec12a	C-type lectin domain family 12, member a [Source:MGI Symbol;Acc:MGI:3040968]	-1.60162	0.329507	2.64911e-11	1.24328e-09	-0.230142	0.852551	0.337748	0.99988
ENSMUSG00000021624.9	Cd180	CD180 antigen [Source:MGI Symbol;Acc:MGI:1194924]	-1.92643	0.26308	2.71691e-11	1.27211e-09	-0.0420861	0.97125	0.882436	0.99988
ENSMUSG00000024299.16	Adamts10	a disintegrin-like and metallopeptidase (reprolysin type) with thrombospondin type 1 motif, 10 [Source:MGI Symbol;Acc:MGI:2449112]	-0.849116	0.555125	2.79251e-11	1.30445e-09	0.0494114	1.03484	0.700274	0.99988
ENSMUSG00000028965.13	Tnfrsf9	tumor necrosis factor receptor superfamily, member 9 [Source:MGI Symbol;Acc:MGI:1101059]	-4.92822	0.0328441	2.90335e-11	1.35307e-09	-1.21639	0.430358	0.0304372	0.74421
ENSMUSG00000006342.14	Susd2	sushi domain containing 2 [Source:MGI Symbol;Acc:MGI:1918983]	-1.01609	0.494456	2.96818e-11	1.38007e-09	-0.235096	0.849629	0.120113	0.986701
ENSMUSG00000078606.8	Gm4070	predicted gene 4070 [Source:MGI Symbol;Acc:MGI:3782245]	-3.54109	0.0859065	3.07783e-11	1.42773e-09	-0.0645078	0.956271	0.889157	0.99988
ENSMUSG00000022440.8	C1qtnf6	C1q and tumor necrosis factor related protein 6 [Source:MGI Symbol;Acc:MGI:1919959]	-1.2615	0.417109	3.31444e-11	1.53393e-09	-0.0915302	0.938527	0.635369	0.99988
ENSMUSG00000028041.17	Adam15	a disintegrin and metallopeptidase domain 15 (metargidin) [Source:MGI Symbol;Acc:MGI:1333882]	-0.811049	0.569967	3.5295e-11	1.62219e-09	-0.499645	0.707281	9.02565e-05	0.0400255
ENSMUSG00000037628.9	Cdkn3	cyclin-dependent kinase inhibitor 3 [Source:MGI Symbol;Acc:MGI:1919641]	-3.69586	0.0771678	3.52934e-11	1.62219e-09	-0.880593	0.543144	0.101841	0.976622
ENSMUSG00000063388.4	BC023105	cDNA sequence BC023105 [Source:MGI Symbol;Acc:MGI:2384767]	-4.22124	0.0536143	3.52602e-11	1.62219e-09	0.905792	1.87357	0.153834	0.99988
ENSMUSG00000022021.13	Diaph3	diaphanous related formin 3 [Source:MGI Symbol;Acc:MGI:1927222]	-2.8761	0.136209	3.95481e-11	1.8135e-09	-0.690663	0.619569	0.0900211	0.947749
ENSMUSG00000022586.11	Ly6i	lymphocyte antigen 6 complex, locus I [Source:MGI Symbol;Acc:MGI:1888480]	-5.70231	0.0192059	4.00993e-11	1.83457e-09	-0.156572	0.897154	0.778242	0.99988
ENSMUSG00000030921.17	Trim30a	tripartite motif-containing 30A [Source:MGI Symbol;Acc:MGI:98178]	-0.925864	0.526365	4.02242e-11	1.83608e-09	-0.0293903	0.979834	0.831763	0.99988
ENSMUSG00000071715.11	Ncf4	neutrophil cytosolic factor 4 [Source:MGI Symbol;Acc:MGI:109186]	-1.61004	0.327589	4.1314e-11	1.88153e-09	-0.296261	0.81436	0.225057	0.99988
ENSMUSG00000071203.6	Naip5	NLR family, apoptosis inhibitory protein 5 [Source:MGI Symbol;Acc:MGI:1298220]	-1.20257	0.434501	4.18505e-11	1.90163e-09	-0.0480224	0.967261	0.782727	0.99988
ENSMUSG00000015890.2	Amdhd1	amidohydrolase domain containing 1 [Source:MGI Symbol;Acc:MGI:1919011]	0.631931	1.54964	4.4196e-11	2.00365e-09	0.046699	1.0329	0.626247	0.99988
ENSMUSG00000064065.15	Ipcef1	interaction protein for cytohesin exchange factors 1 [Source:MGI Symbol;Acc:MGI:2444159]	-2.01187	0.247951	4.46644e-11	2.0203e-09	-0.529607	0.692744	0.0656567	0.896087
ENSMUSG00000037544.13	Dlgap5	discs, large (Drosophila) homolog-associated protein 5 [Source:MGI Symbol;Acc:MGI:2183453]	-2.54366	0.171507	4.51404e-11	2.03723e-09	-0.495012	0.709556	0.191387	0.99988
ENSMUSG00000031825.16	Crispld2	cysteine-rich secretory protein LCCL domain containing 2 [Source:MGI Symbol;Acc:MGI:1926142]	-1.93277	0.261925	4.53304e-11	2.04119e-09	-0.514436	0.700067	0.0720329	0.915055
ENSMUSG00000028341.9	Nr4a3	nuclear receptor subfamily 4, group A, member 3 [Source:MGI Symbol;Acc:MGI:1352457]	-2.61216	0.163554	4.54387e-11	2.04147e-09	-0.94831	0.518239	0.0109022	0.500204
ENSMUSG00000091705.8	H2-Q2	histocompatibility 2, Q region locus 2 [Source:MGI Symbol;Acc:MGI:95931]	-1.60216	0.329383	4.56219e-11	2.04511e-09	-0.0476036	0.967542	0.842454	0.99988
ENSMUSG00000031360.14	Ctps2	cytidine 5'-triphosphate synthase 2 [Source:MGI Symbol;Acc:MGI:1933185]	-0.63377	0.64449	4.63287e-11	2.07215e-09	-0.141487	0.906585	0.136447	0.988399
ENSMUSG00000037321.17	Tap1	transporter 1, ATP-binding cassette, sub-family B (MDR/TAP) [Source:MGI Symbol;Acc:MGI:98483]	-1.49586	0.35457	4.65027e-11	2.07529e-09	-0.0134356	0.99073	0.952897	0.99988
ENSMUSG00000046031.7	Fam26f	family with sequence similarity 26, member F [Source:MGI Symbol;Acc:MGI:2443082]	-2.14251	0.226486	4.71439e-11	2.09922e-09	-0.530088	0.692512	0.106928	0.979556
ENSMUSG00000024620.11	Pdgfrb	platelet derived growth factor receptor, beta polypeptide [Source:MGI Symbol;Acc:MGI:97531]	-0.760729	0.590198	4.73409e-11	2.1033e-09	-0.037403	0.974407	0.745181	0.99988
ENSMUSG00000043505.8	Gimap5	GTPase, IMAP family member 5 [Source:MGI Symbol;Acc:MGI:2442232]	-1.19992	0.435299	4.95254e-11	2.19548e-09	0.0132016	1.00919	0.944546	0.99988
ENSMUSG00000037849.8	Ifi206	interferon activated gene 206 [Source:MGI Symbol;Acc:MGI:3646410]	-1.48193	0.35801	4.97736e-11	2.2016e-09	-0.0525379	0.964239	0.796519	0.99988
ENSMUSG00000066861.14	Oas1g	2'-5' oligoadenylate synthetase 1G [Source:MGI Symbol;Acc:MGI:97429]	-1.56619	0.337699	5.20806e-11	2.29856e-09	-0.14554	0.904041	0.517814	0.99988
ENSMUSG00000039997.16	Ifi203	interferon activated gene 203 [Source:MGI Symbol;Acc:MGI:96428]	-0.940984	0.520878	5.36965e-11	2.36466e-09	-0.035223	0.975881	0.803133	0.99988
ENSMUSG00000047180.8	Neurl3	neuralized E3 ubiquitin protein ligase 3 [Source:MGI Symbol;Acc:MGI:2429944]	-1.09574	0.467897	5.62034e-11	2.4662e-09	-0.251128	0.840239	0.13485	0.986701
ENSMUSG00000022436.15	Sh3bp1	SH3-domain binding protein 1 [Source:MGI Symbol;Acc:MGI:104603]	-1.19451	0.436935	5.6249e-11	2.4662e-09	-0.210685	0.864127	0.241206	0.99988
ENSMUSG00000058818.13	Pirb	paired Ig-like receptor B [Source:MGI Symbol;Acc:MGI:894311]	-1.53063	0.346126	5.65278e-11	2.4676e-09	-0.445615	0.734271	0.0554155	0.858963
ENSMUSG00000063193.8	Cd300lb	CD300 molecule like family member B [Source:MGI Symbol;Acc:MGI:2685099]	-1.86349	0.27481	5.64648e-11	2.4676e-09	-0.0840637	0.943397	0.762419	0.99988
ENSMUSG00000024672.11	Ms4a7	membrane-spanning 4-domains, subfamily A, member 7 [Source:MGI Symbol;Acc:MGI:1918846]	-2.41485	0.187524	5.84983e-11	2.54385e-09	-0.587732	0.665388	0.109583	0.982605
ENSMUSG00000018927.3	Ccl6	chemokine (C-C motif) ligand 6 [Source:MGI Symbol;Acc:MGI:98263]	-1.81552	0.284102	5.85291e-11	2.54385e-09	-0.243348	0.844783	0.3791	0.99988
ENSMUSG00000069833.12	Ahnak	AHNAK nucleoprotein (desmoyokin) [Source:MGI Symbol;Acc:MGI:1316648]	-0.816544	0.5678	5.89158e-11	2.5551e-09	-0.120969	0.91957	0.333086	0.99988
ENSMUSG00000038147.13	Cd84	CD84 antigen [Source:MGI Symbol;Acc:MGI:1336885]	-1.12778	0.45762	6.03898e-11	2.61336e-09	-0.148257	0.90234	0.388629	0.99988
ENSMUSG00000059089.4	Fcgr4	Fc receptor, IgG, low affinity IV [Source:MGI Symbol;Acc:MGI:2179523]	-1.88768	0.270241	6.16607e-11	2.6626e-09	-0.309729	0.806793	0.281974	0.99988
ENSMUSG00000050921.12	P2ry10	purinergic receptor P2Y, G-protein coupled 10 [Source:MGI Symbol;Acc:MGI:1926076]	-1.70835	0.306011	6.26619e-11	2.7e-09	-0.433932	0.740242	0.0831179	0.936032
ENSMUSG00000026994.9	Galnt3	UDP-N-acetyl-alpha-D-galactosamine:polypeptide N-acetylgalactosaminyltransferase 3 [Source:MGI Symbol;Acc:MGI:894695]	-1.78656	0.289862	6.76839e-11	2.91012e-09	-0.317074	0.802696	0.225094	0.99988
ENSMUSG00000078763.2	Slfn1	schlafen 1 [Source:MGI Symbol;Acc:MGI:1313259]	-1.7049	0.306742	7.25542e-11	3.11282e-09	0.127371	1.0923	0.609349	0.99988
ENSMUSG00000040829.14	Zmynd15	zinc finger, MYND-type containing 15 [Source:MGI Symbol;Acc:MGI:3603821]	-0.961643	0.513472	7.33355e-11	3.13961e-09	-0.176508	0.884842	0.233031	0.99988
ENSMUSG00000024026.12	Glo1	glyoxalase 1 [Source:MGI Symbol;Acc:MGI:95742]	0.633007	1.55079	7.79836e-11	3.33147e-09	0.0682802	1.04847	0.483588	0.99988
ENSMUSG00000003534.17	Ddr1	discoidin domain receptor family, member 1 [Source:MGI Symbol;Acc:MGI:99216]	-1.17971	0.441439	7.91612e-11	3.36738e-09	-0.550879	0.682604	0.00196323	0.232906
ENSMUSG00000030142.10	Clec4e	C-type lectin domain family 4, member e [Source:MGI Symbol;Acc:MGI:1861232]	-4.16516	0.0557393	7.90847e-11	3.36738e-09	-0.735247	0.600715	0.210201	0.99988
ENSMUSG00000029247.17	Paics	phosphoribosylaminoimidazole carboxylase, phosphoribosylaminoribosylaminoimidazole, succinocarboxamide synthetase [Source:MGI Symbol;Acc:MGI:1914304]	0.413824	1.33221	8.06972e-11	3.42543e-09	-0.0291619	0.979989	0.647019	0.99988
ENSMUSG00000036040.14	Adamtsl2	ADAMTS-like 2 [Source:MGI Symbol;Acc:MGI:1925044]	-1.87919	0.271837	8.29594e-11	3.514e-09	-0.119803	0.920313	0.679971	0.99988
ENSMUSG00000036944.5	Tmem71	transmembrane protein 71 [Source:MGI Symbol;Acc:MGI:2146049]	-1.16336	0.446471	8.33123e-11	3.52149e-09	-0.380281	0.768288	0.0480549	0.830075
ENSMUSG00000053007.9	9430076C15Rik	cAMP responsive element binding protein 5 [Source:MGI Symbol;Acc:MGI:2443973]	-2.26307	0.208329	8.51948e-11	3.59346e-09	0.0294514	1.02062	0.936088	0.99988
ENSMUSG00000043004.13	Gng2	guanine nucleotide binding protein (G protein), gamma 2 [Source:MGI Symbol;Acc:MGI:102705]	-1.34387	0.393962	8.83477e-11	3.7186e-09	-0.175659	0.885363	0.39714	0.99988
ENSMUSG00000022534.13	Mefv	Mediterranean fever [Source:MGI Symbol;Acc:MGI:1859396]	-1.86141	0.275207	8.90062e-11	3.73845e-09	-0.341428	0.78926	0.223542	0.99988
ENSMUSG00000040247.5	Tbc1d10c	TBC1 domain family, member 10c [Source:MGI Symbol;Acc:MGI:1922072]	-1.46195	0.363003	8.96076e-11	3.75582e-09	-0.670696	0.628204	0.00347828	0.282344
ENSMUSG00000024521.7	Pmaip1	phorbol-12-myristate-13-acetate-induced protein 1 [Source:MGI Symbol;Acc:MGI:1930146]	-1.65971	0.316502	9.02491e-11	3.77479e-09	-0.280638	0.823227	0.264708	0.99988
ENSMUSG00000067341.5	H2-Eb2	histocompatibility 2, class II antigen E beta2 [Source:MGI Symbol;Acc:MGI:95902]	-2.58936	0.166159	9.18286e-11	3.83284e-09	-0.076233	0.948531	0.843896	0.99988
ENSMUSG00000022148.15	Fyb	FYN binding protein [Source:MGI Symbol;Acc:MGI:1346327]	-1.39036	0.38147	1.00998e-10	4.20677e-09	-0.366828	0.775486	0.0882326	0.946898
ENSMUSG00000029082.17	Bst1	bone marrow stromal cell antigen 1 [Source:MGI Symbol;Acc:MGI:105370]	-2.07202	0.237826	1.02128e-10	4.245e-09	-0.848662	0.555299	0.00778931	0.434684
ENSMUSG00000041607.16	Mbp	myelin basic protein [Source:MGI Symbol;Acc:MGI:96925]	-1.37011	0.386861	1.0408e-10	4.31716e-09	-0.253004	0.839147	0.202053	0.99988
ENSMUSG00000031389.17	Arhgap4	Rho GTPase activating protein 4 [Source:MGI Symbol;Acc:MGI:2159577]	-0.865624	0.548809	1.13603e-10	4.70242e-09	-0.122995	0.918279	0.352328	0.99988
ENSMUSG00000025225.14	Nfkb2	nuclear factor of kappa light polypeptide gene enhancer in B cells 2, p49/p100 [Source:MGI Symbol;Acc:MGI:1099800]	-0.954565	0.515997	1.13978e-10	4.70818e-09	-0.388873	0.763726	0.00946008	0.476463
ENSMUSG00000000204.16	Slfn4	schlafen 4 [Source:MGI Symbol;Acc:MGI:1329010]	-2.2043	0.21699	1.15066e-10	4.74331e-09	-0.414787	0.75013	0.146519	0.99988
ENSMUSG00000000732.8	Icosl	icos ligand [Source:MGI Symbol;Acc:MGI:1354701]	-1.50776	0.351656	1.18326e-10	4.86767e-09	-0.550517	0.682775	0.0173752	0.585477
ENSMUSG00000020897.12	Aurkb	aurora kinase B [Source:MGI Symbol;Acc:MGI:107168]	-2.27849	0.206113	1.23055e-10	5.05183e-09	-0.677145	0.625402	0.0499022	0.830075
ENSMUSG00000052974.8	Cyp2f2	cytochrome P450, family 2, subfamily f, polypeptide 2 [Source:MGI Symbol;Acc:MGI:88608]	0.605807	1.52183	1.23669e-10	5.06661e-09	-0.0116885	0.991931	0.901253	0.99988
ENSMUSG00000024965.8	Fermt3	fermitin family member 3 [Source:MGI Symbol;Acc:MGI:2147790]	-1.45039	0.365922	1.24592e-10	5.09399e-09	-0.373983	0.771649	0.0978125	0.970483
ENSMUSG00000024660.8	Incenp	inner centromere protein [Source:MGI Symbol;Acc:MGI:1313288]	-1.24605	0.421602	1.26885e-10	5.17298e-09	-0.186118	0.878968	0.340099	0.99988
ENSMUSG00000033327.16	Tnxb	tenascin XB [Source:MGI Symbol;Acc:MGI:1932137]	-0.956503	0.515305	1.27041e-10	5.17298e-09	-0.176691	0.88473	0.235957	0.99988
ENSMUSG00000052013.14	Btla	B and T lymphocyte associated [Source:MGI Symbol;Acc:MGI:2658978]	-1.60909	0.327805	1.30149e-10	5.28874e-09	-0.26826	0.83032	0.263351	0.99988
ENSMUSG00000054435.16	Gimap4	GTPase, IMAP family member 4 [Source:MGI Symbol;Acc:MGI:1349656]	-0.777916	0.583209	1.37017e-10	5.55655e-09	-0.0242516	0.983331	0.840734	0.99988
ENSMUSG00000027699.19	Ect2	ect2 oncogene [Source:MGI Symbol;Acc:MGI:95281]	-1.64702	0.319298	1.42827e-10	5.76875e-09	-0.0164481	0.988664	0.94803	0.99988
ENSMUSG00000045679.13	Pqlc3	PQ loop repeat containing [Source:MGI Symbol;Acc:MGI:2444067]	-1.20133	0.434873	1.42623e-10	5.76875e-09	-0.149895	0.901316	0.413319	0.99988
ENSMUSG00000020101.14	Vsir	V-set immunoregulatory receptor [Source:MGI Symbol;Acc:MGI:1921298]	-0.895941	0.537397	1.45089e-10	5.84833e-09	-0.150732	0.900793	0.28466	0.99988
ENSMUSG00000011008.13	Mcoln2	mucolipin 2 [Source:MGI Symbol;Acc:MGI:1915529]	-2.0786	0.236744	1.46195e-10	5.88104e-09	-0.0795589	0.946347	0.800522	0.99988
ENSMUSG00000023088.16	Abcc1	ATP-binding cassette, sub-family C (CFTR/MRP), member 1 [Source:MGI Symbol;Acc:MGI:102676]	-1.38742	0.382247	1.47133e-10	5.9069e-09	-0.335632	0.792437	0.120392	0.986701
ENSMUSG00000051735.7	Rinl	Ras and Rab interactor-like [Source:MGI Symbol;Acc:MGI:2444024]	-1.36069	0.389395	1.50436e-10	6.02739e-09	-0.283263	0.82173	0.185766	0.99988
ENSMUSG00000062082.16	Cd200r4	CD200 receptor 4 [Source:MGI Symbol;Acc:MGI:3036289]	-2.50109	0.176644	1.52221e-10	6.0867e-09	-0.255023	0.837974	0.487813	0.99988
ENSMUSG00000031264.13	Btk	Bruton agammaglobulinemia tyrosine kinase [Source:MGI Symbol;Acc:MGI:88216]	-1.29177	0.408449	1.54257e-10	6.15579e-09	-0.147743	0.902662	0.452273	0.99988
ENSMUSG00000017716.15	Birc5	baculoviral IAP repeat-containing 5 [Source:MGI Symbol;Acc:MGI:1203517]	-1.9962	0.25066	1.54744e-10	6.16294e-09	-0.754039	0.592941	0.0182597	0.597117
ENSMUSG00000026748.13	Plxdc2	plexin domain containing 2 [Source:MGI Symbol;Acc:MGI:1914698]	-1.79329	0.288513	1.5732e-10	6.25306e-09	-0.270225	0.82919	0.290976	0.99988
ENSMUSG00000018774.13	Cd68	CD68 antigen [Source:MGI Symbol;Acc:MGI:88342]	-1.35005	0.392277	1.59354e-10	6.32136e-09	-0.22829	0.853646	0.278429	0.99988
ENSMUSG00000099757.1	BE692007	expressed sequence BE692007 [Source:MGI Symbol;Acc:MGI:3035348]	-1.61744	0.325914	1.64025e-10	6.49376e-09	-0.355127	0.781801	0.14018	0.993704
ENSMUSG00000038264.8	Sema7a	sema domain, immunoglobulin domain (Ig), and GPI membrane anchor, (semaphorin) 7A [Source:MGI Symbol;Acc:MGI:1306826]	-3.53332	0.0863702	1.64793e-10	6.51127e-09	-0.0110772	0.992351	0.97731	0.99988
ENSMUSG00000042351.8	Grap2	GRB2-related adaptor protein 2 [Source:MGI Symbol;Acc:MGI:1333842]	-1.97464	0.254433	1.71381e-10	6.75821e-09	-0.347191	0.786113	0.25512	0.99988
ENSMUSG00000026458.13	Ppfia4	protein tyrosine phosphatase, receptor type, f polypeptide (PTPRF), interacting protein (liprin), alpha 4 [Source:MGI Symbol;Acc:MGI:1915757]	-1.34153	0.394603	1.856e-10	7.30452e-09	-0.338608	0.790804	0.111708	0.983634
ENSMUSG00000001588.12	Acap1	ArfGAP with coiled-coil, ankyrin repeat and PH domains 1 [Source:MGI Symbol;Acc:MGI:2388270]	-0.874918	0.545285	1.86189e-10	7.31331e-09	-0.123156	0.918177	0.374134	0.99988
ENSMUSG00000054072.11	Iigp1	interferon inducible GTPase 1 [Source:MGI Symbol;Acc:MGI:1926259]	-1.63656	0.321623	1.87115e-10	7.31737e-09	0.350743	1.27522	0.17205	0.99988
ENSMUSG00000054404.13	Slfn5	schlafen 5 [Source:MGI Symbol;Acc:MGI:1329004]	-0.781699	0.581681	1.86691e-10	7.31737e-09	-0.0922015	0.93809	0.450164	0.99988
ENSMUSG00000038379.15	Ttk	Ttk protein kinase [Source:MGI Symbol;Acc:MGI:1194921]	-2.76118	0.147503	1.8739e-10	7.31737e-09	-0.482901	0.715537	0.241307	0.99988
ENSMUSG00000025212.16	Sfxn3	sideroflexin 3 [Source:MGI Symbol;Acc:MGI:2137679]	-1.05136	0.482514	1.8907e-10	7.36855e-09	-0.215322	0.861354	0.173005	0.99988
ENSMUSG00000030336.14	Cd27	CD27 antigen [Source:MGI Symbol;Acc:MGI:88326]	-2.45394	0.182511	1.95693e-10	7.61186e-09	-0.275853	0.825962	0.471625	0.99988
ENSMUSG00000026548.4	Slamf9	SLAM family member 9 [Source:MGI Symbol;Acc:MGI:1923692]	-2.00693	0.248802	1.98137e-10	7.69195e-09	-0.116905	0.922164	0.708775	0.99988
ENSMUSG00000005763.15	Cd247	CD247 antigen [Source:MGI Symbol;Acc:MGI:88334]	-2.44919	0.183114	1.99762e-10	7.74002e-09	-0.493965	0.710071	0.197981	0.99988
ENSMUSG00000028931.11	Kcnab2	potassium voltage-gated channel, shaker-related subfamily, beta member 2 [Source:MGI Symbol;Acc:MGI:109239]	-1.56406	0.338199	2.02737e-10	7.82493e-09	-0.631831	0.645357	0.0133392	0.542413
ENSMUSG00000001131.11	Timp1	tissue inhibitor of metalloproteinase 1 [Source:MGI Symbol;Acc:MGI:98752]	-3.58417	0.083379	2.02427e-10	7.82493e-09	-0.93649	0.522502	0.0990408	0.973788
ENSMUSG00000026872.17	Zeb2	zinc finger E-box binding homeobox 2 [Source:MGI Symbol;Acc:MGI:1344407]	-0.721669	0.606396	2.16939e-10	8.35698e-09	-0.0109579	0.992433	0.922454	0.99988
ENSMUSG00000022894.5	Adamts5	a disintegrin-like and metallopeptidase (reprolysin type) with thrombospondin type 1 motif, 5 (aggrecanase-2) [Source:MGI Symbol;Acc:MGI:1346321]	-0.988833	0.503885	2.18744e-10	8.41029e-09	-0.0590936	0.959867	0.699998	0.99988
ENSMUSG00000022040.7	Ephx2	epoxide hydrolase 2, cytoplasmic [Source:MGI Symbol;Acc:MGI:99500]	0.555463	1.46964	2.19242e-10	8.41325e-09	0.253405	1.19202	0.00379964	0.292734
ENSMUSG00000022587.14	Ly6e	lymphocyte antigen 6 complex, locus E [Source:MGI Symbol;Acc:MGI:106651]	-1.15323	0.449616	2.27064e-10	8.69673e-09	-0.155688	0.897704	0.391835	0.99988
ENSMUSG00000056666.13	Retsat	retinol saturase (all trans retinol 13,14 reductase) [Source:MGI Symbol;Acc:MGI:1914692]	1.02258	2.03155	2.45788e-10	9.39587e-09	0.544671	1.45869	0.00074357	0.155398
ENSMUSG00000021186.8	Fbln5	fibulin 5 [Source:MGI Symbol;Acc:MGI:1346091]	-1.04721	0.483903	2.53146e-10	9.65868e-09	0.0473369	1.03336	0.773877	0.99988
ENSMUSG00000012443.3	Kif11	kinesin family member 11 [Source:MGI Symbol;Acc:MGI:1098231]	-1.37932	0.384401	2.56214e-10	9.75644e-09	-0.299455	0.812559	0.161548	0.99988
ENSMUSG00000021484.7	Lman2	lectin, mannose-binding 2 [Source:MGI Symbol;Acc:MGI:1914140]	0.311977	1.24141	2.56684e-10	9.75644e-09	0.00555789	1.00386	0.91039	0.99988
ENSMUSG00000043740.14	B430306N03Rik	RIKEN cDNA B430306N03 gene [Source:MGI Symbol;Acc:MGI:2443478]	-1.42021	0.373658	2.57976e-10	9.78693e-09	-0.197839	0.871856	0.373151	0.99988
ENSMUSG00000030759.16	Far1	fatty acyl CoA reductase 1 [Source:MGI Symbol;Acc:MGI:1914670]	-1.00005	0.499984	2.71705e-10	1.02882e-08	-0.020245	0.986065	0.897436	0.99988
ENSMUSG00000005087.17	Cd44	CD44 antigen [Source:MGI Symbol;Acc:MGI:88338]	-1.46681	0.36178	2.80119e-10	1.05868e-08	-0.229735	0.852791	0.322176	0.99988
ENSMUSG00000038252.13	Ncapd2	non-SMC condensin I complex, subunit D2 [Source:MGI Symbol;Acc:MGI:1915548]	-0.910632	0.531952	2.81176e-10	1.06067e-08	-0.224107	0.856125	0.129368	0.986701
ENSMUSG00000026715.12	Serpinc1	serine (or cysteine) peptidase inhibitor, clade C (antithrombin), member 1 [Source:MGI Symbol;Acc:MGI:88095]	0.350234	1.27477	2.8235e-10	1.06309e-08	0.0780217	1.05557	0.159888	0.99988
ENSMUSG00000011256.16	Adam19	a disintegrin and metallopeptidase domain 19 (meltrin beta) [Source:MGI Symbol;Acc:MGI:105377]	-1.54826	0.341921	2.96461e-10	1.11413e-08	-0.115821	0.922857	0.637047	0.99988
ENSMUSG00000057465.5	Saa2	serum amyloid A 2 [Source:MGI Symbol;Acc:MGI:98222]	-2.80884	0.14271	2.97371e-10	1.11545e-08	-0.786938	0.579573	0.0775585	0.931419
ENSMUSG00000034612.7	Chst11	carbohydrate sulfotransferase 11 [Source:MGI Symbol;Acc:MGI:1927166]	-2.74371	0.149301	3.0721e-10	1.1502e-08	-0.387345	0.764536	0.323123	0.99988
ENSMUSG00000068129.5	Cst7	cystatin F (leukocystatin) [Source:MGI Symbol;Acc:MGI:1298217]	-3.23421	0.106269	3.14629e-10	1.17549e-08	-0.916593	0.529759	0.0642063	0.887458
ENSMUSG00000037206.15	Islr	immunoglobulin superfamily containing leucine-rich repeat [Source:MGI Symbol;Acc:MGI:1349645]	-1.197	0.436181	3.15141e-10	1.17549e-08	0.0422709	1.02973	0.824936	0.99988
ENSMUSG00000015027.11	Galns	galactosamine (N-acetyl)-6-sulfate sulfatase [Source:MGI Symbol;Acc:MGI:1355303]	-0.681447	0.623539	3.16344e-10	1.17778e-08	-0.230023	0.852622	0.0381801	0.794898
ENSMUSG00000005360.14	Slc1a3	solute carrier family 1 (glial high affinity glutamate transporter), member 3 [Source:MGI Symbol;Acc:MGI:99917]	-2.32345	0.199789	3.18311e-10	1.1829e-08	-0.418675	0.748111	0.220953	0.99988
ENSMUSG00000097705.1	Gm26740	predicted gene, 26740 [Source:MGI Symbol;Acc:MGI:5477234]	-2.42077	0.186757	3.23752e-10	1.20089e-08	-1.09621	0.467745	0.00126262	0.195176
ENSMUSG00000022103.9	Gfra2	glial cell line derived neurotrophic factor family receptor alpha 2 [Source:MGI Symbol;Acc:MGI:1195462]	-1.9161	0.264971	3.24653e-10	1.202e-08	-0.43569	0.73934	0.137455	0.990449
ENSMUSG00000022043.18	Trim35	tripartite motif-containing 35 [Source:MGI Symbol;Acc:MGI:1914104]	-0.924454	0.52688	3.25934e-10	1.20451e-08	-0.0488694	0.966694	0.73782	0.99988
ENSMUSG00000027293.13	Ehd4	EH-domain containing 4 [Source:MGI Symbol;Acc:MGI:1919619]	-0.864623	0.54919	3.30097e-10	1.21764e-08	-0.192949	0.874816	0.160564	0.99988
ENSMUSG00000053101.2	Gpr141	G protein-coupled receptor 141 [Source:MGI Symbol;Acc:MGI:2672983]	-3.32771	0.0995997	3.30953e-10	1.21855e-08	-0.333583	0.793563	0.464587	0.99988
ENSMUSG00000044708.5	Kcnj10	potassium inwardly-rectifying channel, subfamily J, member 10 [Source:MGI Symbol;Acc:MGI:1194504]	-1.6479	0.319104	3.37974e-10	1.24212e-08	-0.133596	0.911556	0.59634	0.99988
ENSMUSG00000024158.17	Hagh	hydroxyacyl glutathione hydrolase [Source:MGI Symbol;Acc:MGI:95745]	0.55872	1.47296	3.51376e-10	1.28757e-08	0.167923	1.12344	0.0597008	0.87822
ENSMUSG00000027797.15	Dclk1	doublecortin-like kinase 1 [Source:MGI Symbol;Acc:MGI:1330861]	-4.0611	0.0599084	3.51629e-10	1.28757e-08	-0.694012	0.618132	0.179083	0.99988
ENSMUSG00000041642.18	Kif21b	kinesin family member 21B [Source:MGI Symbol;Acc:MGI:109234]	-1.43867	0.368908	3.53612e-10	1.2901e-08	-0.2554	0.837755	0.259482	0.99988
ENSMUSG00000021725.8	Parp8	poly (ADP-ribose) polymerase family, member 8 [Source:MGI Symbol;Acc:MGI:1098713]	-1.18141	0.440919	3.53412e-10	1.2901e-08	-0.192384	0.875158	0.30367	0.99988
ENSMUSG00000049744.15	Arhgap15	Rho GTPase activating protein 15 [Source:MGI Symbol;Acc:MGI:1923367]	-1.27218	0.414035	3.60508e-10	1.31286e-08	-0.323766	0.798982	0.103948	0.979556
ENSMUSG00000015355.13	Cd48	CD48 antigen [Source:MGI Symbol;Acc:MGI:88339]	-1.42657	0.372014	3.67026e-10	1.33417e-08	-0.32532	0.798121	0.14824	0.99988
ENSMUSG00000021306.10	Gpr137b	G protein-coupled receptor 137B [Source:MGI Symbol;Acc:MGI:1891463]	-1.53155	0.345906	3.77547e-10	1.36993e-08	-0.037775	0.974156	0.874792	0.99988
ENSMUSG00000024399.5	Ltb	lymphotoxin B [Source:MGI Symbol;Acc:MGI:104796]	-1.67254	0.313701	3.80951e-10	1.37978e-08	-0.251088	0.840263	0.359088	0.99988
ENSMUSG00000025887.10	Casp12	caspase 12 [Source:MGI Symbol;Acc:MGI:1312922]	-1.19133	0.4379	3.95836e-10	1.42851e-08	-0.133129	0.911852	0.470414	0.99988
ENSMUSG00000023915.4	Tnfrsf21	tumor necrosis factor receptor superfamily, member 21 [Source:MGI Symbol;Acc:MGI:2151075]	-0.95425	0.51611	3.95251e-10	1.42851e-08	-0.0580139	0.960586	0.702004	0.99988
ENSMUSG00000073489.5	Ifi204	interferon activated gene 204 [Source:MGI Symbol;Acc:MGI:96429]	-1.15766	0.448238	4.13165e-10	1.48836e-08	-0.327876	0.796709	0.0757772	0.928946
ENSMUSG00000073491.10	Ifi213	interferon activated gene 213 [Source:MGI Symbol;Acc:MGI:3695276]	-1.3757	0.385367	4.15335e-10	1.49349e-08	-0.225591	0.855245	0.264642	0.99988
ENSMUSG00000046223.10	Plaur	plasminogen activator, urokinase receptor [Source:MGI Symbol;Acc:MGI:97612]	-1.82757	0.281739	4.45687e-10	1.59975e-08	-0.728088	0.603704	0.0179184	0.592611
ENSMUSG00000027230.9	Creb3l1	cAMP responsive element binding protein 3-like 1 [Source:MGI Symbol;Acc:MGI:1347062]	-1.09707	0.467465	4.57318e-10	1.63856e-08	-0.0365387	0.974991	0.833723	0.99988
ENSMUSG00000031375.17	Bgn	biglycan [Source:MGI Symbol;Acc:MGI:88158]	-0.75684	0.591791	4.64524e-10	1.6614e-08	0.053847	1.03803	0.656703	0.99988
ENSMUSG00000031101.6	Sash3	SAM and SH3 domain containing 3 [Source:MGI Symbol;Acc:MGI:1921381]	-1.59514	0.33099	4.6852e-10	1.6727e-08	-0.141427	0.906622	0.579595	0.99988
ENSMUSG00000046157.13	Tmem229b	transmembrane protein 229B [Source:MGI Symbol;Acc:MGI:2444389]	-1.25562	0.418814	4.91068e-10	1.75007e-08	-0.207875	0.865812	0.298421	0.99988
ENSMUSG00000038642.10	Ctss	cathepsin S [Source:MGI Symbol;Acc:MGI:107341]	-1.69415	0.309037	5.01493e-10	1.78405e-08	-0.300704	0.811856	0.269752	0.99988
ENSMUSG00000041734.15	Kirrel	kin of IRRE like (Drosophila) [Source:MGI Symbol;Acc:MGI:1891396]	-1.20191	0.4347	5.231e-10	1.85761e-08	-0.0482759	0.967091	0.789909	0.99988
ENSMUSG00000030707.15	Coro1a	coronin, actin binding protein 1A [Source:MGI Symbol;Acc:MGI:1345961]	-1.53563	0.344928	5.27018e-10	1.8682e-08	-0.406818	0.754285	0.101685	0.976387
ENSMUSG00000038522.6	Mfsd4b1	major facilitator superfamily domain containing 4B1 [Source:MGI Symbol;Acc:MGI:2143575]	0.654841	1.57444	5.3091e-10	1.87867e-08	-0.00085497	0.999408	0.993526	0.99988
ENSMUSG00000079491.9	H2-T10	histocompatibility 2, T region locus 10 [Source:MGI Symbol;Acc:MGI:95942]	-1.08038	0.472904	5.5213e-10	1.95031e-08	-0.000885871	0.999386	0.995877	0.99988
ENSMUSG00000015437.4	Gzmb	granzyme B [Source:MGI Symbol;Acc:MGI:109267]	-2.65078	0.159234	5.55575e-10	1.95901e-08	0.32084	1.24906	0.452179	0.99988
ENSMUSG00000025163.6	Cd7	CD7 antigen [Source:MGI Symbol;Acc:MGI:88344]	-2.18535	0.21986	5.74812e-10	2.02328e-08	-0.0728825	0.950737	0.837154	0.99988
ENSMUSG00000040084.9	Bub1b	BUB1B, mitotic checkpoint serine/threonine kinase [Source:MGI Symbol;Acc:MGI:1333889]	-1.27819	0.412313	6.06198e-10	2.13e-08	-0.252337	0.839535	0.230499	0.99988
ENSMUSG00000028979.17	Masp2	mannan-binding lectin serine peptidase 2 [Source:MGI Symbol;Acc:MGI:1330832]	0.319276	1.2477	6.13368e-10	2.15141e-08	0.0797721	1.05685	0.122963	0.986701
ENSMUSG00000029204.7	Rhoh	ras homolog family member H [Source:MGI Symbol;Acc:MGI:1921984]	-1.59714	0.330531	6.43483e-10	2.25309e-08	-0.189667	0.876808	0.466385	0.99988
ENSMUSG00000020272.8	Stk10	serine/threonine kinase 10 [Source:MGI Symbol;Acc:MGI:1099439]	-1.22814	0.426866	6.55699e-10	2.29185e-08	-0.0602415	0.959104	0.759592	0.99988
ENSMUSG00000022663.3	Atg3	autophagy related 3 [Source:MGI Symbol;Acc:MGI:1915091]	0.448312	1.36444	6.78574e-10	2.36766e-08	0.140909	1.1026	0.0517618	0.841049
ENSMUSG00000061414.8	Cracr2a	calcium release activated channel regulator 2A [Source:MGI Symbol;Acc:MGI:2685919]	-2.03472	0.244056	6.87959e-10	2.39623e-08	-0.0054685	0.996217	0.984121	0.99988
ENSMUSG00000052688.12	Rab7b	RAB7B, member RAS oncogene family [Source:MGI Symbol;Acc:MGI:2442295]	-1.55764	0.339705	6.90224e-10	2.39994e-08	0.0118139	1.00822	0.962918	0.99988
ENSMUSG00000011884.13	Gltp	glycolipid transfer protein [Source:MGI Symbol;Acc:MGI:1929253]	-1.06738	0.477184	7.17841e-10	2.49163e-08	-0.139133	0.908065	0.420811	0.99988
ENSMUSG00000026786.14	Apbb1ip	amyloid beta (A4) precursor protein-binding, family B, member 1 interacting protein [Source:MGI Symbol;Acc:MGI:1861354]	-1.32822	0.39826	7.24783e-10	2.51137e-08	-0.152947	0.899411	0.474862	0.99988
ENSMUSG00000027559.5	Car3	carbonic anhydrase 3 [Source:MGI Symbol;Acc:MGI:88270]	1.12106	2.17507	7.3824e-10	2.55357e-08	0.507615	1.4217	0.00530484	0.349466
ENSMUSG00000028639.14	Ybx1	Y box protein 1 [Source:MGI Symbol;Acc:MGI:99146]	0.293394	1.22552	7.40257e-10	2.55612e-08	-0.00542696	0.996245	0.909669	0.99988
ENSMUSG00000027398.13	Il1b	interleukin 1 beta [Source:MGI Symbol;Acc:MGI:96543]	-1.5808	0.334298	7.52486e-10	2.59387e-08	-0.872677	0.546133	0.000655573	0.14361
ENSMUSG00000042249.11	Grk3	G protein-coupled receptor kinase 3 [Source:MGI Symbol;Acc:MGI:87941]	-1.27786	0.412406	7.57688e-10	2.60731e-08	-0.495184	0.709471	0.0155049	0.566085
ENSMUSG00000024044.16	Epb41l3	erythrocyte membrane protein band 4.1 like 3 [Source:MGI Symbol;Acc:MGI:103008]	-1.35684	0.390438	7.65296e-10	2.62896e-08	-0.118145	0.921371	0.587019	0.99988
ENSMUSG00000052562.15	Slc22a30	solute carrier family 22, member 30 [Source:MGI Symbol;Acc:MGI:2442750]	0.583659	1.49865	7.96859e-10	2.73269e-08	0.2331	1.17536	0.0144115	0.553975
ENSMUSG00000073409.12	H2-Q6	histocompatibility 2, Q region locus 6 [Source:MGI Symbol;Acc:MGI:95935]	-0.930819	0.524561	8.0744e-10	2.7618e-08	-0.119401	0.920569	0.431844	0.99988
ENSMUSG00000003283.14	Hck	hemopoietic cell kinase [Source:MGI Symbol;Acc:MGI:96052]	-1.52164	0.34829	8.0811e-10	2.7618e-08	-0.156046	0.897481	0.528753	0.99988
ENSMUSG00000029449.11	Rhof	ras homolog family member F (in filopodia) [Source:MGI Symbol;Acc:MGI:1345629]	-1.44796	0.366539	8.11913e-10	2.77006e-08	-0.248441	0.841806	0.318498	0.99988
ENSMUSG00000053819.16	Camk2d	calcium/calmodulin-dependent protein kinase II, delta [Source:MGI Symbol;Acc:MGI:1341265]	-0.471837	0.721046	8.16645e-10	2.77673e-08	0.0815218	1.05813	0.272871	0.99988
ENSMUSG00000031725.8	Ces1f	carboxylesterase 1F [Source:MGI Symbol;Acc:MGI:2142687]	0.724845	1.65272	8.16562e-10	2.77673e-08	0.0712986	1.05066	0.545822	0.99988
ENSMUSG00000048677.9	Tpcn2	two pore segment channel 2 [Source:MGI Symbol;Acc:MGI:2385297]	-0.784949	0.580373	8.27651e-10	2.80938e-08	-0.202608	0.868978	0.123637	0.986701
ENSMUSG00000035929.11	H2-Q4	histocompatibility 2, Q region locus 4 [Source:MGI Symbol;Acc:MGI:95933]	-1.00517	0.498212	8.29211e-10	2.8099e-08	-0.165891	0.891378	0.311947	0.99988
ENSMUSG00000074743.4	Thbd	thrombomodulin [Source:MGI Symbol;Acc:MGI:98736]	-0.85162	0.554162	8.31922e-10	2.81432e-08	-0.0937859	0.93706	0.483327	0.99988
ENSMUSG00000028657.14	Ppt1	palmitoyl-protein thioesterase 1 [Source:MGI Symbol;Acc:MGI:1298204]	-0.496333	0.708906	8.47157e-10	2.86101e-08	-0.0372035	0.974542	0.64471	0.99988
ENSMUSG00000024055.14	Cyp4f13	cytochrome P450, family 4, subfamily f, polypeptide 13 [Source:MGI Symbol;Acc:MGI:2158641]	0.486302	1.40085	8.65501e-10	2.91804e-08	0.106395	1.07653	0.181791	0.99988
ENSMUSG00000073008.11	Gpr174	G protein-coupled receptor 174 [Source:MGI Symbol;Acc:MGI:2685222]	-1.73529	0.300348	8.67067e-10	2.91839e-08	-0.0393189	0.973114	0.882208	0.99988
ENSMUSG00000022102.13	Dok2	docking protein 2 [Source:MGI Symbol;Acc:MGI:1332623]	-1.41779	0.374285	9.00874e-10	3.02709e-08	-0.363908	0.777057	0.116841	0.983901
ENSMUSG00000027406.12	Idh3b	isocitrate dehydrogenase 3 (NAD+) beta [Source:MGI Symbol;Acc:MGI:2158650]	0.492432	1.40681	9.34812e-10	3.13586e-08	0.0261845	1.01832	0.745185	0.99988
ENSMUSG00000010142.12	Tnfrsf13b	tumor necrosis factor receptor superfamily, member 13b [Source:MGI Symbol;Acc:MGI:1889411]	-1.51938	0.348837	9.47015e-10	3.17147e-08	-0.390063	0.763096	0.116953	0.983901
ENSMUSG00000001403.13	Ube2c	ubiquitin-conjugating enzyme E2C [Source:MGI Symbol;Acc:MGI:1915862]	-2.27935	0.20599	9.53081e-10	3.18645e-08	-0.403779	0.755876	0.274256	0.99988
ENSMUSG00000058470.10	Gm8369	predicted gene 8369 [Source:MGI Symbol;Acc:MGI:3645380]	-1.92231	0.263832	9.85171e-10	3.28823e-08	-0.366675	0.775568	0.23137	0.99988
ENSMUSG00000029925.13	Tbxas1	thromboxane A synthase 1, platelet [Source:MGI Symbol;Acc:MGI:98497]	-1.36618	0.387918	9.88348e-10	3.29334e-08	-0.010638	0.992653	0.961791	0.99988
ENSMUSG00000024694.9	Keg1	kidney expressed gene 1 [Source:MGI Symbol;Acc:MGI:1928492]	0.928525	1.90333	9.97428e-10	3.31807e-08	0.119325	1.08623	0.434376	0.99988
ENSMUSG00000031093.14	Dock11	dedicator of cytokinesis 11 [Source:MGI Symbol;Acc:MGI:1923224]	-1.36508	0.388214	1.00486e-09	3.33722e-08	-0.257444	0.836568	0.242812	0.99988
ENSMUSG00000035455.12	Fignl1	fidgetin-like 1 [Source:MGI Symbol;Acc:MGI:1890648]	-1.77912	0.291361	1.04683e-09	3.47086e-08	-0.769269	0.586715	0.00863567	0.455292
ENSMUSG00000048621.3	Gm6377	predicted gene 6377 [Source:MGI Symbol;Acc:MGI:3647255]	-1.24901	0.420738	1.05707e-09	3.49902e-08	0.0222593	1.01555	0.906915	0.99988
ENSMUSG00000032202.11	Rab27a	RAB27A, member RAS oncogene family [Source:MGI Symbol;Acc:MGI:1861441]	-0.838937	0.559055	1.06022e-09	3.50362e-08	-0.0962744	0.935446	0.464737	0.99988
ENSMUSG00000027649.15	Ctnnbl1	catenin, beta like 1 [Source:MGI Symbol;Acc:MGI:1913892]	0.427443	1.34485	1.0735e-09	3.54167e-08	0.141852	1.10332	0.049117	0.830075
ENSMUSG00000024645.4	Timm21	tranlocase of inner mitochondrial membrane 21 [Source:MGI Symbol;Acc:MGI:1920595]	0.364395	1.28734	1.1058e-09	3.64221e-08	0.0527975	1.03727	0.374611	0.99988
ENSMUSG00000009418.15	Nav1	neuron navigator 1 [Source:MGI Symbol;Acc:MGI:2183683]	-0.638176	0.642525	1.11171e-09	3.65566e-08	0.0284105	1.01989	0.780171	0.99988
ENSMUSG00000021365.14	Nedd9	neural precursor cell expressed, developmentally down-regulated gene 9 [Source:MGI Symbol;Acc:MGI:97302]	-1.12664	0.457981	1.11456e-09	3.65902e-08	-0.313011	0.80496	0.0873075	0.945695
ENSMUSG00000038352.15	Arl5c	ADP-ribosylation factor-like 5C [Source:MGI Symbol;Acc:MGI:3028577]	-1.53648	0.344726	1.16877e-09	3.8307e-08	-0.506539	0.703909	0.0503254	0.830323
ENSMUSG00000025036.6	Sfxn2	sideroflexin 2 [Source:MGI Symbol;Acc:MGI:2137678]	0.353819	1.27794	1.17887e-09	3.85747e-08	0.124481	1.09012	0.0310398	0.744546
ENSMUSG00000030701.17	Plekhb1	pleckstrin homology domain containing, family B (evectins) member 1 [Source:MGI Symbol;Acc:MGI:1351469]	0.818014	1.76298	1.19724e-09	3.91119e-08	0.0452309	1.03185	0.736402	0.99988
ENSMUSG00000032334.10	Loxl1	lysyl oxidase-like 1 [Source:MGI Symbol;Acc:MGI:106096]	-1.91901	0.264436	1.20729e-09	3.93757e-08	0.264017	1.20082	0.39643	0.99988
ENSMUSG00000031605.8	Klhl2	kelch-like 2, Mayven [Source:MGI Symbol;Acc:MGI:1924363]	0.355263	1.27922	1.21477e-09	3.95551e-08	0.0180533	1.01259	0.764545	0.99988
ENSMUSG00000000628.10	Hk2	hexokinase 2 [Source:MGI Symbol;Acc:MGI:1315197]	-1.56876	0.337097	1.29813e-09	4.2201e-08	-0.518907	0.6979	0.0481152	0.830075
ENSMUSG00000050721.9	Plekho2	pleckstrin homology domain containing, family O member 2 [Source:MGI Symbol;Acc:MGI:2143132]	-1.34317	0.394153	1.3383e-09	4.34362e-08	-0.0770255	0.94801	0.727838	0.99988
ENSMUSG00000050357.9	Carmil2	capping protein regulator and myosin 1 linker 2 [Source:MGI Symbol;Acc:MGI:2685431]	-1.66084	0.316254	1.39785e-09	4.52581e-08	-0.771516	0.585802	0.00956883	0.477968
ENSMUSG00000041538.15	H2-Ob	histocompatibility 2, O region beta locus [Source:MGI Symbol;Acc:MGI:95925]	-1.42347	0.372814	1.39897e-09	4.52581e-08	-0.169857	0.888931	0.47123	0.99988
ENSMUSG00000033715.14	Akr1c14	aldo-keto reductase family 1, member C14 [Source:MGI Symbol;Acc:MGI:2145458]	0.668981	1.58995	1.40998e-09	4.55409e-08	0.131421	1.09537	0.234491	0.99988
ENSMUSG00000036777.8	Anln	anillin, actin binding protein [Source:MGI Symbol;Acc:MGI:1920174]	-1.50666	0.351924	1.44433e-09	4.65751e-08	-0.0973307	0.934761	0.684214	0.99988
ENSMUSG00000023132.7	Gzma	granzyme A [Source:MGI Symbol;Acc:MGI:109266]	-3.36125	0.0973111	1.48301e-09	4.77452e-08	-0.616437	0.65228	0.264787	0.99988
ENSMUSG00000091649.3	Phf11b	PHD finger protein 11B [Source:MGI Symbol;Acc:MGI:3645789]	-1.88847	0.270094	1.51142e-09	4.85817e-08	-0.410533	0.752345	0.173855	0.99988
ENSMUSG00000045763.7	Basp1	brain abundant, membrane attached signal protein 1 [Source:MGI Symbol;Acc:MGI:1917600]	-1.86068	0.275347	1.63944e-09	5.26119e-08	-0.463382	0.725284	0.136998	0.990449
ENSMUSG00000002458.13	Rgs19	regulator of G-protein signaling 19 [Source:MGI Symbol;Acc:MGI:1915153]	-1.22025	0.429208	1.68664e-09	5.40399e-08	-0.164769	0.892071	0.400117	0.99988
ENSMUSG00000040663.8	Clcf1	cardiotrophin-like cytokine factor 1 [Source:MGI Symbol;Acc:MGI:1930088]	-1.2827	0.411027	1.6919e-09	5.41219e-08	-0.730559	0.60267	0.000337024	0.0968386
ENSMUSG00000031672.8	Got2	glutamatic-oxaloacetic transaminase 2, mitochondrial [Source:MGI Symbol;Acc:MGI:95792]	0.317448	1.24612	1.70081e-09	5.432e-08	0.126344	1.09152	0.0165496	0.582258
ENSMUSG00000028159.14	Dapp1	dual adaptor for phosphotyrosine and 3-phosphoinositides 1 [Source:MGI Symbol;Acc:MGI:1347063]	-1.33025	0.397699	1.72424e-09	5.49803e-08	-0.349008	0.785124	0.107159	0.97995
ENSMUSG00000037306.13	Man1c1	mannosidase, alpha, class 1C, member 1 [Source:MGI Symbol;Acc:MGI:2446214]	-1.008	0.497237	1.73365e-09	5.51925e-08	-0.0403636	0.97241	0.810194	0.99988
ENSMUSG00000000817.10	Fasl	Fas ligand (TNF superfamily, member 6) [Source:MGI Symbol;Acc:MGI:99255]	-2.2632	0.208309	1.76147e-09	5.59889e-08	-0.118952	0.920856	0.743361	0.99988
ENSMUSG00000025287.15	Acot9	acyl-CoA thioesterase 9 [Source:MGI Symbol;Acc:MGI:1928939]	-0.943172	0.520088	1.93691e-09	6.14675e-08	-0.0467365	0.968124	0.764315	0.99988
ENSMUSG00000029414.11	Kntc1	kinetochore associated 1 [Source:MGI Symbol;Acc:MGI:2673709]	-2.52688	0.173513	1.96281e-09	6.2191e-08	-0.315192	0.803744	0.418505	0.99988
ENSMUSG00000002055.9	Spag5	sperm associated antigen 5 [Source:MGI Symbol;Acc:MGI:1927470]	-1.82846	0.281566	2.1396e-09	6.76851e-08	-0.590199	0.664251	0.0628487	0.882892
ENSMUSG00000024776.17	Stambpl1	STAM binding protein like 1 [Source:MGI Symbol;Acc:MGI:1923880]	-1.12532	0.458399	2.17507e-09	6.86985e-08	-0.106676	0.928726	0.468827	0.99988
ENSMUSG00000043263.13	Ifi209	interferon activated gene 209 [Source:MGI Symbol;Acc:MGI:2138243]	-1.23026	0.42624	2.24246e-09	7.07154e-08	-0.199317	0.870963	0.318534	0.99988
ENSMUSG00000033287.15	Kctd17	potassium channel tetramerisation domain containing 17 [Source:MGI Symbol;Acc:MGI:1920094]	-0.810409	0.57022	2.28636e-09	7.19863e-08	-0.0855525	0.942424	0.55032	0.99988
ENSMUSG00000019732.14	Calr3	calreticulin 3 [Source:MGI Symbol;Acc:MGI:1920566]	0.871204	1.82919	2.29295e-09	7.20801e-08	0.226096	1.16967	0.112617	0.983634
ENSMUSG00000025364.12	Pa2g4	proliferation-associated 2G4 [Source:MGI Symbol;Acc:MGI:894684]	0.378896	1.30035	2.36649e-09	7.41832e-08	0.0116838	1.00813	0.854772	0.99988
ENSMUSG00000057193.8	Slc44a2	solute carrier family 44, member 2 [Source:MGI Symbol;Acc:MGI:1915932]	-0.698929	0.616029	2.36727e-09	7.41832e-08	-0.0572422	0.9611	0.624434	0.99988
ENSMUSG00000038301.15	Snx10	sorting nexin 10 [Source:MGI Symbol;Acc:MGI:1919232]	-0.887851	0.540418	2.50206e-09	7.82842e-08	-0.223114	0.856714	0.133965	0.986701
ENSMUSG00000021614.16	Vcan	versican [Source:MGI Symbol;Acc:MGI:102889]	-3.18053	0.110297	2.59358e-09	8.10209e-08	-0.710771	0.610994	0.118486	0.986701
ENSMUSG00000000530.16	Acvrl1	activin A receptor, type II-like 1 [Source:MGI Symbol;Acc:MGI:1338946]	-1.10379	0.465292	2.65983e-09	8.29609e-08	-0.0460628	0.968576	0.805783	0.99988
ENSMUSG00000021948.15	Prkcd	protein kinase C, delta [Source:MGI Symbol;Acc:MGI:97598]	-0.644232	0.639833	2.67099e-09	8.31792e-08	-0.0991887	0.933558	0.363755	0.99988
ENSMUSG00000059555.6	Tor4a	torsin family 4, member A [Source:MGI Symbol;Acc:MGI:2442720]	-0.715009	0.609201	2.68833e-09	8.3589e-08	0.0418814	1.02946	0.726395	0.99988
ENSMUSG00000026177.11	Slc11a1	solute carrier family 11 (proton-coupled divalent metal ion transporters), member 1 [Source:MGI Symbol;Acc:MGI:1345275]	-1.3794	0.38438	2.81798e-09	8.74842e-08	-0.149786	0.901384	0.518589	0.99988
ENSMUSG00000029231.15	Pdgfra	platelet derived growth factor receptor, alpha polypeptide [Source:MGI Symbol;Acc:MGI:97530]	-0.761867	0.589733	2.83501e-09	8.78766e-08	-0.0210296	0.985529	0.86659	0.99988
ENSMUSG00000057236.10	Rbbp4	retinoblastoma binding protein 4 [Source:MGI Symbol;Acc:MGI:1194912]	0.393156	1.31326	2.89214e-09	8.95087e-08	0.0588418	1.04163	0.37985	0.99988
ENSMUSG00000019942.12	Cdk1	cyclin-dependent kinase 1 [Source:MGI Symbol;Acc:MGI:88351]	-1.66919	0.31443	3.13373e-09	9.68356e-08	-0.447629	0.733247	0.117265	0.983901
ENSMUSG00000101389.1	Ms4a4a	membrane-spanning 4-domains, subfamily A, member 4A [Source:MGI Symbol;Acc:MGI:3643932]	-3.33569	0.0990507	3.15447e-09	9.73262e-08	-0.623608	0.649046	0.207463	0.99988
ENSMUSG00000039959.13	Hip1	huntingtin interacting protein 1 [Source:MGI Symbol;Acc:MGI:1099804]	-1.17482	0.442938	3.19202e-09	9.81816e-08	-0.161814	0.893901	0.410573	0.99988
ENSMUSG00000040328.14	Olfr56	olfactory receptor 56 [Source:MGI Symbol;Acc:MGI:1333785]	-2.58329	0.16686	3.18959e-09	9.81816e-08	-0.235295	0.849511	0.575842	0.99988
ENSMUSG00000031112.10	Stk26	serine/threonine kinase 26 [Source:MGI Symbol;Acc:MGI:1917665]	-1.63864	0.32116	3.3037e-09	1.01461e-07	0.0704423	1.05004	0.783388	0.99988
ENSMUSG00000029718.14	Pcolce	procollagen C-endopeptidase enhancer protein [Source:MGI Symbol;Acc:MGI:105099]	-0.896118	0.537331	3.3378e-09	1.02351e-07	-0.122104	0.918847	0.419444	0.99988
ENSMUSG00000018459.15	Slc13a3	solute carrier family 13 (sodium-dependent dicarboxylate transporter), member 3 [Source:MGI Symbol;Acc:MGI:2149635]	-1.07406	0.474979	3.44695e-09	1.05536e-07	-0.053904	0.963326	0.765025	0.99988
ENSMUSG00000034906.15	Ncaph	non-SMC condensin I complex, subunit H [Source:MGI Symbol;Acc:MGI:2444777]	-1.39995	0.378943	3.46844e-09	1.06031e-07	-0.410359	0.752436	0.0787143	0.931962
ENSMUSG00000032487.8	Ptgs2	prostaglandin-endoperoxide synthase 2 [Source:MGI Symbol;Acc:MGI:97798]	-5.68801	0.0193972	3.52858e-09	1.07705e-07	-0.0796002	0.94632	0.917985	0.99988
ENSMUSG00000102037.1	Bcl2a1a	B cell leukemia/lymphoma 2 related protein A1a [Source:MGI Symbol;Acc:MGI:102687]	-3.59528	0.0827397	3.59751e-09	1.09642e-07	-0.896955	0.537019	0.110832	0.983634
ENSMUSG00000024737.2	Slc15a3	solute carrier family 15, member 3 [Source:MGI Symbol;Acc:MGI:1929691]	-1.3559	0.39069	3.84291e-09	1.16943e-07	-0.135705	0.910225	0.556	0.99988
ENSMUSG00000022033.9	Pbk	PDZ binding kinase [Source:MGI Symbol;Acc:MGI:1289156]	-2.44968	0.183051	3.8508e-09	1.17005e-07	-0.468183	0.722875	0.261199	0.99988
ENSMUSG00000030798.15	Cd37	CD37 antigen [Source:MGI Symbol;Acc:MGI:88330]	-1.04858	0.483442	3.8567e-09	1.17006e-07	-0.407368	0.753998	0.0232996	0.674576
ENSMUSG00000051378.10	Kif18b	kinesin family member 18B [Source:MGI Symbol;Acc:MGI:2446979]	-3.0272	0.122665	4.00701e-09	1.21382e-07	-0.157531	0.896558	0.711721	0.99988
ENSMUSG00000052760.15	A630001G21Rik	RIKEN cDNA A630001G21 gene [Source:MGI Symbol;Acc:MGI:2443131]	-1.29281	0.408155	4.06299e-09	1.22877e-07	-0.0639888	0.956616	0.759759	0.99988
ENSMUSG00000022221.13	Ripk3	receptor-interacting serine-threonine kinase 3 [Source:MGI Symbol;Acc:MGI:2154952]	-1.33325	0.396872	4.06865e-09	1.22877e-07	-0.0615419	0.958239	0.785945	0.99988
ENSMUSG00000029007.8	Agtrap	angiotensin II, type I receptor-associated protein [Source:MGI Symbol;Acc:MGI:1339977]	-0.890314	0.539497	4.19671e-09	1.26553e-07	-0.234059	0.85024	0.123608	0.986701
ENSMUSG00000005465.9	Il27ra	interleukin 27 receptor, alpha [Source:MGI Symbol;Acc:MGI:1355318]	-1.02537	0.491283	4.30076e-09	1.29496e-07	-0.236793	0.84863	0.165073	0.99988
ENSMUSG00000001986.16	Gria3	glutamate receptor, ionotropic, AMPA3 (alpha 3) [Source:MGI Symbol;Acc:MGI:95810]	-1.69647	0.308539	4.41455e-09	1.32722e-07	-0.350217	0.784466	0.254117	0.99988
ENSMUSG00000025007.13	Aldh18a1	aldehyde dehydrogenase 18 family, member A1 [Source:MGI Symbol;Acc:MGI:1888908]	-1.33401	0.396664	4.54758e-09	1.36516e-07	-0.575645	0.670986	0.0101102	0.491721
ENSMUSG00000030651.5	Art2b	ADP-ribosyltransferase 2b [Source:MGI Symbol;Acc:MGI:107545]	-2.21868	0.214837	4.61201e-09	1.38243e-07	0.23749	1.17894	0.482119	0.99988
ENSMUSG00000049804.9	Armcx4	armadillo repeat containing, X-linked 4 [Source:MGI Symbol;Acc:MGI:2147887]	-1.39026	0.381497	4.78853e-09	1.43319e-07	-0.415315	0.749856	0.0740141	0.924896
ENSMUSG00000056515.8	Rab31	RAB31, member RAS oncogene family [Source:MGI Symbol;Acc:MGI:1914603]	-0.782628	0.581307	4.80683e-09	1.43437e-07	-0.196358	0.872751	0.141457	0.994937
ENSMUSG00000000078.6	Klf6	Kruppel-like factor 6 [Source:MGI Symbol;Acc:MGI:1346318]	-1.09042	0.469624	4.80514e-09	1.43437e-07	-0.179779	0.882839	0.335051	0.99988
ENSMUSG00000003273.14	Car11	carbonic anhydrase 11 [Source:MGI Symbol;Acc:MGI:1336193]	1.58652	3.00323	4.83186e-09	1.43969e-07	0.311906	1.24135	0.19251	0.99988
ENSMUSG00000045502.6	Hcar2	hydroxycarboxylic acid receptor 2 [Source:MGI Symbol;Acc:MGI:1933383]	-2.25596	0.209358	4.89124e-09	1.45522e-07	-1.50087	0.353339	0.000202902	0.0701786
ENSMUSG00000039697.16	Ncoa7	nuclear receptor coactivator 7 [Source:MGI Symbol;Acc:MGI:2444847]	-0.84601	0.556321	4.9655e-09	1.47512e-07	-0.0449816	0.969302	0.745125	0.99988
ENSMUSG00000048779.5	P2ry6	pyrimidinergic receptor P2Y, G-protein coupled, 6 [Source:MGI Symbol;Acc:MGI:2673874]	-1.55938	0.339297	5.01069e-09	1.48633e-07	-0.104217	0.93031	0.698085	0.99988
ENSMUSG00000028068.14	Iqgap3	IQ motif containing GTPase activating protein 3 [Source:MGI Symbol;Acc:MGI:3028642]	-2.51558	0.174878	5.09458e-09	1.50898e-07	-0.284794	0.820859	0.500641	0.99988
ENSMUSG00000066839.12	Ecsit	ECSIT signalling integrator [Source:MGI Symbol;Acc:MGI:1349469]	0.4809	1.39561	5.10453e-09	1.50969e-07	0.0872394	1.06234	0.294076	0.99988
ENSMUSG00000045322.10	Tlr9	toll-like receptor 9 [Source:MGI Symbol;Acc:MGI:1932389]	-2.22698	0.213606	5.56466e-09	1.64334e-07	-0.283505	0.821592	0.435078	0.99988
ENSMUSG00000014599.10	Csf1	colony stimulating factor 1 (macrophage) [Source:MGI Symbol;Acc:MGI:1339753]	-0.79058	0.578112	5.57746e-09	1.64469e-07	0.0452362	1.03185	0.737057	0.99988
ENSMUSG00000040322.10	Slc25a24	solute carrier family 25 (mitochondrial carrier, phosphate carrier), member 24 [Source:MGI Symbol;Acc:MGI:1917160]	-0.929233	0.525137	5.67325e-09	1.67047e-07	-0.0858238	0.942246	0.576204	0.99988
ENSMUSG00000022831.14	Hcls1	hematopoietic cell specific Lyn substrate 1 [Source:MGI Symbol;Acc:MGI:104568]	-1.20575	0.433544	5.77921e-09	1.69917e-07	-0.284893	0.820802	0.170581	0.99988
ENSMUSG00000064043.13	Trerf1	transcriptional regulating factor 1 [Source:MGI Symbol;Acc:MGI:2442086]	-1.16296	0.446595	5.84035e-09	1.71463e-07	-0.218585	0.859408	0.257036	0.99988
ENSMUSG00000025804.5	Ccr1	chemokine (C-C motif) receptor 1 [Source:MGI Symbol;Acc:MGI:104618]	-2.46642	0.18094	5.96254e-09	1.74793e-07	-0.891948	0.538886	0.0264374	0.702285
ENSMUSG00000037012.18	Hk1	hexokinase 1 [Source:MGI Symbol;Acc:MGI:96103]	-0.97592	0.508416	6.0231e-09	1.7631e-07	0.0306124	1.02145	0.854127	0.99988
ENSMUSG00000027656.7	Wisp2	WNT1 inducible signaling pathway protein 2 [Source:MGI Symbol;Acc:MGI:1328326]	-2.54305	0.17158	6.31907e-09	1.84703e-07	-0.19965	0.870761	0.661007	0.99988
ENSMUSG00000095115.2	Itpripl2	inositol 1,4,5-triphosphate receptor interacting protein-like 2 [Source:MGI Symbol;Acc:MGI:2442416]	-0.915717	0.53008	6.33374e-09	1.84862e-07	-0.0369226	0.974732	0.814578	0.99988
ENSMUSG00000057191.13	AB124611	cDNA sequence AB124611 [Source:MGI Symbol;Acc:MGI:3043001]	-1.47096	0.360741	6.37404e-09	1.85767e-07	-0.283089	0.821829	0.263222	0.99988
ENSMUSG00000059173.19	Pde1a	phosphodiesterase 1A, calmodulin-dependent [Source:MGI Symbol;Acc:MGI:1201792]	-0.890787	0.53932	6.67797e-09	1.94341e-07	0.205639	1.1532	0.164851	0.99988
ENSMUSG00000029798.11	Herc6	hect domain and RLD 6 [Source:MGI Symbol;Acc:MGI:1914388]	-0.919275	0.528775	6.78501e-09	1.9717e-07	0.108837	1.07836	0.485072	0.99988
ENSMUSG00000020042.15	Btbd11	BTB (POZ) domain containing 11 [Source:MGI Symbol;Acc:MGI:1921257]	-1.43958	0.368676	6.84705e-09	1.98684e-07	-0.284792	0.82086	0.233618	0.99988
ENSMUSG00000026581.14	Sell	selectin, lymphocyte [Source:MGI Symbol;Acc:MGI:98279]	-1.23811	0.423926	6.99782e-09	2.02764e-07	-0.229376	0.853004	0.276825	0.99988
ENSMUSG00000034330.10	Plcg2	phospholipase C, gamma 2 [Source:MGI Symbol;Acc:MGI:97616]	-1.34881	0.392616	7.07995e-09	2.04847e-07	-0.073581	0.950276	0.750098	0.99988
ENSMUSG00000052384.13	Nrros	negative regulator of reactive oxygen species [Source:MGI Symbol;Acc:MGI:2445095]	-0.942428	0.520357	7.09346e-09	2.04942e-07	-0.296447	0.814255	0.0705833	0.913455
ENSMUSG00000028214.13	Gem	GTP binding protein (gene overexpressed in skeletal muscle) [Source:MGI Symbol;Acc:MGI:99844]	-0.950107	0.517594	7.13548e-09	2.05858e-07	0.107041	1.07702	0.50728	0.99988
ENSMUSG00000058022.13	Adtrp	androgen dependent TFPI regulating protein [Source:MGI Symbol;Acc:MGI:1924596]	0.706876	1.63227	7.16484e-09	2.06407e-07	0.545417	1.45944	7.85568e-06	0.00840188
ENSMUSG00000038704.11	Aspdh	aspartate dehydrogenase domain containing [Source:MGI Symbol;Acc:MGI:1915602]	0.509515	1.42357	7.27655e-09	2.09324e-07	0.243476	1.18384	0.00568846	0.359124
ENSMUSG00000004709.14	Cd244	CD244 natural killer cell receptor 2B4 [Source:MGI Symbol;Acc:MGI:109294]	-1.68325	0.31138	7.32978e-09	2.10552e-07	-0.284109	0.821249	0.338729	0.99988
ENSMUSG00000098112.7	Bin2	bridging integrator 2 [Source:MGI Symbol;Acc:MGI:3611448]	-1.29132	0.408578	7.36716e-09	2.11322e-07	-0.0872554	0.941312	0.693671	0.99988
ENSMUSG00000086564.9	Cd101	CD101 antigen [Source:MGI Symbol;Acc:MGI:2685862]	-2.513	0.175191	7.71974e-09	2.21118e-07	-0.0517192	0.964786	0.910991	0.99988
ENSMUSG00000099032.2	Tcf24	transcription factor 24 [Source:MGI Symbol;Acc:MGI:3780500]	2.77983	6.86772	7.82982e-09	2.23951e-07	0.0842392	1.06013	0.836317	0.99988
ENSMUSG00000030208.15	Emp1	epithelial membrane protein 1 [Source:MGI Symbol;Acc:MGI:107941]	-1.6834	0.311347	7.85809e-09	2.24438e-07	-0.546214	0.684815	0.0544826	0.855923
ENSMUSG00000093861.2	Igkv1-110	immunoglobulin kappa variable 1-110 [Source:MGI Symbol;Acc:MGI:4439558]	-2.15513	0.224513	7.8817e-09	2.24792e-07	-0.129721	0.914008	0.712333	0.99988
ENSMUSG00000031133.12	Arhgef6	Rac/Cdc42 guanine nucleotide exchange factor (GEF) 6 [Source:MGI Symbol;Acc:MGI:1920591]	-0.97332	0.509333	8.0369e-09	2.28891e-07	-0.134474	0.911002	0.417361	0.99988
ENSMUSG00000041912.12	Tdrkh	tudor and KH domain containing protein [Source:MGI Symbol;Acc:MGI:1919884]	0.879647	1.83993	8.09048e-09	2.3009e-07	0.0829303	1.05917	0.58639	0.99988
ENSMUSG00000032661.9	Oas3	2'-5' oligoadenylate synthetase 3 [Source:MGI Symbol;Acc:MGI:2180850]	-1.43539	0.369747	8.24354e-09	2.34109e-07	-0.144747	0.904538	0.539971	0.99988
ENSMUSG00000029602.11	Rasal1	RAS protein activator like 1 (GAP1 like) [Source:MGI Symbol;Acc:MGI:1330842]	-2.24477	0.210987	8.34392e-09	2.36624e-07	0.020292	1.01416	0.942572	0.99988
ENSMUSG00000029552.19	Tes	testis derived transcript [Source:MGI Symbol;Acc:MGI:105081]	-1.23046	0.426183	8.72216e-09	2.47e-07	-0.379296	0.768813	0.0913156	0.952315
ENSMUSG00000021175.15	Cdca7l	cell division cycle associated 7 like [Source:MGI Symbol;Acc:MGI:2384982]	-2.05396	0.240822	8.76402e-09	2.47834e-07	-0.455646	0.729184	0.155088	0.99988
ENSMUSG00000025758.10	Plk4	polo-like kinase 4 [Source:MGI Symbol;Acc:MGI:101783]	-1.14803	0.451242	8.87414e-09	2.50594e-07	-0.249498	0.841189	0.207378	0.99988
ENSMUSG00000020010.7	Vnn3	vanin 3 [Source:MGI Symbol;Acc:MGI:1347055]	-0.612148	0.654222	9.01865e-09	2.54316e-07	-0.404614	0.755438	0.000134957	0.0530732
ENSMUSG00000000693.10	Loxl3	lysyl oxidase-like 3 [Source:MGI Symbol;Acc:MGI:1337004]	-0.856368	0.552341	9.11234e-09	2.56596e-07	0.223313	1.16741	0.138716	0.99223
ENSMUSG00000042190.12	Cmklr1	chemokine-like receptor 1 [Source:MGI Symbol;Acc:MGI:109603]	-1.46908	0.361212	9.20733e-09	2.58906e-07	0.0375487	1.02637	0.881339	0.99988
ENSMUSG00000026628.13	Atf3	activating transcription factor 3 [Source:MGI Symbol;Acc:MGI:109384]	-1.95114	0.258613	9.25289e-09	2.59822e-07	-0.739911	0.598776	0.0329838	0.769682
ENSMUSG00000004359.16	Spic	Spi-C transcription factor (Spi-1/PU.1 related) [Source:MGI Symbol;Acc:MGI:1341168]	-1.46997	0.36099	9.39803e-09	2.63527e-07	-0.20532	0.867346	0.419246	0.99988
ENSMUSG00000024696.8	Lpxn	leupaxin [Source:MGI Symbol;Acc:MGI:2147677]	-1.12432	0.458719	9.97022e-09	2.7918e-07	-0.380612	0.768112	0.0472575	0.826063
ENSMUSG00000037816.10	Fbxw17	F-box and WD-40 domain protein 17 [Source:MGI Symbol;Acc:MGI:1923584]	-1.11423	0.461936	1.00037e-08	2.79727e-07	-0.126225	0.916226	0.511124	0.99988
ENSMUSG00000032207.10	Lipc	lipase, hepatic [Source:MGI Symbol;Acc:MGI:96216]	0.503493	1.41764	1.05488e-08	2.94556e-07	0.41405	1.33242	2.42231e-06	0.00338787
ENSMUSG00000030148.15	Clec4a2	C-type lectin domain family 4, member a2 [Source:MGI Symbol;Acc:MGI:1349412]	-1.37521	0.385497	1.06523e-08	2.97031e-07	-0.261811	0.83404	0.269139	0.99988
ENSMUSG00000032122.15	Slc37a2	solute carrier family 37 (glycerol-3-phosphate transporter), member 2 [Source:MGI Symbol;Acc:MGI:1929693]	-1.06055	0.47945	1.08019e-08	3.00785e-07	-0.139195	0.908026	0.451384	0.99988
ENSMUSG00000058427.10	Cxcl2	chemokine (C-X-C motif) ligand 2 [Source:MGI Symbol;Acc:MGI:1340094]	-2.73143	0.150577	1.08925e-08	3.02885e-07	-0.962648	0.513114	0.0640194	0.886863
ENSMUSG00000068566.12	Myadm	myeloid-associated differentiation marker [Source:MGI Symbol;Acc:MGI:1355332]	-0.477319	0.718311	1.09471e-08	3.03979e-07	-0.0068816	0.995241	0.933536	0.99988
ENSMUSG00000015947.10	Fcgr1	Fc receptor, IgG, high affinity I [Source:MGI Symbol;Acc:MGI:95498]	-1.37289	0.386116	1.1095e-08	3.07661e-07	-0.254896	0.838047	0.287678	0.99988
ENSMUSG00000000673.8	Haao	3-hydroxyanthranilate 3,4-dioxygenase [Source:MGI Symbol;Acc:MGI:1349444]	0.550395	1.46449	1.11115e-08	3.0769e-07	0.0120045	1.00836	0.900893	0.99988
ENSMUSG00000071713.4	Csf2rb	colony stimulating factor 2 receptor, beta, low-affinity (granulocyte-macrophage) [Source:MGI Symbol;Acc:MGI:1339759]	-1.24065	0.423182	1.11282e-08	3.07727e-07	-0.394811	0.760589	0.071073	0.915055
ENSMUSG00000052270.7	Fpr2	formyl peptide receptor 2 [Source:MGI Symbol;Acc:MGI:1278319]	-1.62141	0.325017	1.11504e-08	3.07915e-07	-0.161287	0.894227	0.567751	0.99988
ENSMUSG00000076490.6	Trbc1	T cell receptor beta, constant region 1 [Source:MGI Symbol;Acc:MGI:4439726]	-2.21088	0.216003	1.1233e-08	3.09769e-07	-0.49841	0.707887	0.199549	0.99988
ENSMUSG00000022876.17	Samsn1	SAM domain, SH3 domain and nuclear localization signals, 1 [Source:MGI Symbol;Acc:MGI:1914992]	-1.67866	0.312372	1.13242e-08	3.11853e-07	-0.342585	0.788627	0.249271	0.99988
ENSMUSG00000026980.15	Ly75	lymphocyte antigen 75 [Source:MGI Symbol;Acc:MGI:106662]	-1.10906	0.463595	1.15618e-08	3.17957e-07	-0.173979	0.886395	0.370219	0.99988
ENSMUSG00000016494.9	Cd34	CD34 antigen [Source:MGI Symbol;Acc:MGI:88329]	-1.26737	0.415417	1.16968e-08	3.21228e-07	-0.516557	0.699038	0.0168431	0.582258
ENSMUSG00000057228.6	Aadat	aminoadipate aminotransferase [Source:MGI Symbol;Acc:MGI:1345167]	0.511423	1.42546	1.18008e-08	3.23639e-07	0.360405	1.28379	5.64817e-05	0.0302044
ENSMUSG00000027863.8	Cd2	CD2 antigen [Source:MGI Symbol;Acc:MGI:88320]	-1.80356	0.286468	1.23411e-08	3.37993e-07	-0.317963	0.802202	0.321534	0.99988
ENSMUSG00000035239.6	Neu3	neuraminidase 3 [Source:MGI Symbol;Acc:MGI:1355305]	-1.23466	0.424943	1.29469e-08	3.541e-07	-0.136458	0.90975	0.511923	0.99988
ENSMUSG00000047414.6	Flrt2	fibronectin leucine rich transmembrane protein 2 [Source:MGI Symbol;Acc:MGI:3603594]	-2.21861	0.214848	1.30767e-08	3.57163e-07	0.0972573	1.06974	0.77537	0.99988
ENSMUSG00000038552.14	Fndc4	fibronectin type III domain containing 4 [Source:MGI Symbol;Acc:MGI:1917195]	0.433244	1.35027	1.31121e-08	3.5764e-07	0.162433	1.11917	0.0318876	0.753941
ENSMUSG00000020886.16	Dlg4	discs, large homolog 4 (Drosophila) [Source:MGI Symbol;Acc:MGI:1277959]	-1.45512	0.364726	1.31901e-08	3.59279e-07	-0.309751	0.806781	0.223942	0.99988
ENSMUSG00000027544.16	Nfatc2	nuclear factor of activated T cells, cytoplasmic, calcineurin dependent 2 [Source:MGI Symbol;Acc:MGI:102463]	-1.68493	0.311018	1.34897e-08	3.66938e-07	-0.235086	0.849635	0.418353	0.99988
ENSMUSG00000068744.12	Psrc1	proline/serine-rich coiled-coil 1 [Source:MGI Symbol;Acc:MGI:1913099]	-2.54961	0.170801	1.38284e-08	3.75641e-07	-1.12122	0.459706	0.0146597	0.55439
ENSMUSG00000021608.14	Lpcat1	lysophosphatidylcholine acyltransferase 1 [Source:MGI Symbol;Acc:MGI:2384812]	-0.866992	0.548289	1.39657e-08	3.78854e-07	-0.166855	0.890782	0.274764	0.99988
ENSMUSG00000035493.9	Tgfbi	transforming growth factor, beta induced [Source:MGI Symbol;Acc:MGI:99959]	-0.64924	0.637616	1.44871e-08	3.92468e-07	-0.165643	0.891531	0.147678	0.99988
ENSMUSG00000035683.13	Melk	maternal embryonic leucine zipper kinase [Source:MGI Symbol;Acc:MGI:106924]	-2.20778	0.216467	1.45776e-08	3.94384e-07	-0.946975	0.518719	0.0127122	0.532563
ENSMUSG00000042129.8	Rassf4	Ras association (RalGDS/AF-6) domain family member 4 [Source:MGI Symbol;Acc:MGI:2386853]	-1.04055	0.486141	1.50464e-08	4.06517e-07	-0.236536	0.848781	0.197126	0.99988
ENSMUSG00000039304.11	Tnfsf10	tumor necrosis factor (ligand) superfamily, member 10 [Source:MGI Symbol;Acc:MGI:107414]	-1.17308	0.443473	1.51136e-08	4.07782e-07	0.103378	1.07429	0.616817	0.99988
ENSMUSG00000027323.10	Rad51	RAD51 recombinase [Source:MGI Symbol;Acc:MGI:97890]	-1.67623	0.312899	1.53749e-08	4.14274e-07	-0.0444501	0.969659	0.88185	0.99988
ENSMUSG00000041313.14	Slc7a1	solute carrier family 7 (cationic amino acid transporter, y+ system), member 1 [Source:MGI Symbol;Acc:MGI:88117]	-1.10259	0.465678	1.58344e-08	4.2608e-07	-0.474367	0.719782	0.013045	0.536616
ENSMUSG00000037280.12	Galnt6	UDP-N-acetyl-alpha-D-galactosamine:polypeptide N-acetylgalactosaminyltransferase 6 [Source:MGI Symbol;Acc:MGI:1891640]	-1.31263	0.402585	1.59357e-08	4.2823e-07	-0.394536	0.760734	0.100923	0.976387
ENSMUSG00000079553.10	Kifc1	kinesin family member C1 [Source:MGI Symbol;Acc:MGI:109596]	-2.29634	0.203579	1.63708e-08	4.39331e-07	-0.0942853	0.936736	0.814142	0.99988
ENSMUSG00000052160.6	Pld4	phospholipase D family, member 4 [Source:MGI Symbol;Acc:MGI:2144765]	-1.34501	0.393651	1.66517e-08	4.4627e-07	-0.361903	0.778138	0.128582	0.986701
ENSMUSG00000024940.10	Ltbp3	latent transforming growth factor beta binding protein 3 [Source:MGI Symbol;Acc:MGI:1101355]	-0.885852	0.541168	1.71576e-08	4.59212e-07	-0.330465	0.79528	0.0362307	0.791976
ENSMUSG00000024736.14	Tmem132a	transmembrane protein 132A [Source:MGI Symbol;Acc:MGI:2147810]	-1.05094	0.482654	1.71823e-08	4.59259e-07	-0.261472	0.834236	0.159785	0.99988
ENSMUSG00000045868.12	Gvin1	GTPase, very large interferon inducible 1 [Source:MGI Symbol;Acc:MGI:1921808]	-2.6389	0.16055	1.72712e-08	4.61018e-07	-0.213215	0.862612	0.640393	0.99988
ENSMUSG00000028986.12	Klhl7	kelch-like 7 [Source:MGI Symbol;Acc:MGI:1196453]	0.44583	1.3621	1.74149e-08	4.64235e-07	0.100159	1.07189	0.187965	0.99988
ENSMUSG00000021356.9	Irf4	interferon regulatory factor 4 [Source:MGI Symbol;Acc:MGI:1096873]	-1.30831	0.403792	1.76012e-08	4.68576e-07	-0.507912	0.70324	0.028192	0.722005
ENSMUSG00000038943.16	Prc1	protein regulator of cytokinesis 1 [Source:MGI Symbol;Acc:MGI:1858961]	-1.77658	0.291875	1.7681e-08	4.70075e-07	-0.385864	0.765321	0.216276	0.99988
ENSMUSG00000021906.13	Oxnad1	oxidoreductase NAD-binding domain containing 1 [Source:MGI Symbol;Acc:MGI:1916953]	0.324246	1.25201	1.77853e-08	4.72219e-07	0.170221	1.12523	0.00351861	0.284255
ENSMUSG00000003352.13	Cacnb3	calcium channel, voltage-dependent, beta 3 subunit [Source:MGI Symbol;Acc:MGI:103307]	-1.83569	0.280157	1.80378e-08	4.78288e-07	-0.368147	0.774777	0.250833	0.99988
ENSMUSG00000026674.9	Ddr2	discoidin domain receptor family, member 2 [Source:MGI Symbol;Acc:MGI:1345277]	-0.87584	0.544936	1.81897e-08	4.81677e-07	0.0017015	1.00118	0.991058	0.99988
ENSMUSG00000076498.2	Trbc2	T cell receptor beta, constant 2 [Source:MGI Symbol;Acc:MGI:4835227]	-2.06756	0.238563	1.84458e-08	4.87814e-07	-0.480542	0.716708	0.192542	0.99988
ENSMUSG00000078771.10	Evi2a	ecotropic viral integration site 2a [Source:MGI Symbol;Acc:MGI:95458]	-1.29592	0.407277	1.84723e-08	4.87868e-07	-0.0782361	0.947215	0.734743	0.99988
ENSMUSG00000034987.4	Hrh2	histamine receptor H2 [Source:MGI Symbol;Acc:MGI:108482]	-2.68204	0.155821	1.87619e-08	4.94865e-07	-0.0961421	0.935531	0.825775	0.99988
ENSMUSG00000026483.13	Fam129a	family with sequence similarity 129, member A [Source:MGI Symbol;Acc:MGI:2137237]	-1.19844	0.435747	1.9702e-08	5.18975e-07	-0.111696	0.9255	0.598936	0.99988
ENSMUSG00000035232.8	Pdk3	pyruvate dehydrogenase kinase, isoenzyme 3 [Source:MGI Symbol;Acc:MGI:2384308]	-1.48186	0.358028	1.97823e-08	5.20404e-07	-0.394254	0.760883	0.126907	0.986701
ENSMUSG00000003809.14	Gcdh	glutaryl-Coenzyme A dehydrogenase [Source:MGI Symbol;Acc:MGI:104541]	0.497737	1.412	2.02071e-08	5.3088e-07	0.0658879	1.04673	0.457757	0.99988
ENSMUSG00000022324.14	Matn2	matrilin 2 [Source:MGI Symbol;Acc:MGI:109613]	-1.54451	0.342812	2.0578e-08	5.39916e-07	-0.393343	0.761363	0.150653	0.99988
ENSMUSG00000020577.15	Tspan13	tetraspanin 13 [Source:MGI Symbol;Acc:MGI:1913359]	-1.34148	0.394615	2.06611e-08	5.41387e-07	-0.312988	0.804973	0.194641	0.99988
ENSMUSG00000048440.15	Cyp4f16	cytochrome P450, family 4, subfamily f, polypeptide 16 [Source:MGI Symbol;Acc:MGI:1917351]	-1.17171	0.443895	2.0934e-08	5.4782e-07	-0.52865	0.693203	0.0110512	0.500204
ENSMUSG00000030677.8	Kif22	kinesin family member 22 [Source:MGI Symbol;Acc:MGI:109233]	-1.76416	0.294397	2.13318e-08	5.57498e-07	-0.369134	0.774247	0.243638	0.99988
ENSMUSG00000060509.4	Xcr1	chemokine (C motif) receptor 1 [Source:MGI Symbol;Acc:MGI:1346338]	-1.58438	0.333469	2.16398e-08	5.6481e-07	-0.520135	0.697307	0.0561064	0.859416
ENSMUSG00000021646.8	Mccc2	methylcrotonoyl-Coenzyme A carboxylase 2 (beta) [Source:MGI Symbol;Acc:MGI:1925288]	0.489757	1.40421	2.18116e-08	5.68553e-07	0.0823941	1.05877	0.346244	0.99988
ENSMUSG00000035722.15	Abca7	ATP-binding cassette, sub-family A (ABC1), member 7 [Source:MGI Symbol;Acc:MGI:1351646]	-0.411909	0.751628	2.18763e-08	5.69497e-07	-0.121792	0.919046	0.120965	0.986701
ENSMUSG00000049225.14	Pdp1	pyruvate dehyrogenase phosphatase catalytic subunit 1 [Source:MGI Symbol;Acc:MGI:2685870]	-0.990945	0.503148	2.20676e-08	5.7373e-07	0.173602	1.12787	0.307858	0.99988
ENSMUSG00000056220.14	Pla2g4a	phospholipase A2, group IVA (cytosolic, calcium-dependent) [Source:MGI Symbol;Acc:MGI:1195256]	-1.37221	0.3863	2.29199e-08	5.95115e-07	-0.229919	0.852683	0.345964	0.99988
ENSMUSG00000073902.5	Gm1966	predicted gene 1966 [Source:MGI Symbol;Acc:MGI:3584360]	-1.84114	0.279102	2.33089e-08	6.04428e-07	-0.0711903	0.951852	0.824678	0.99988
ENSMUSG00000025351.13	Cd63	CD63 antigen [Source:MGI Symbol;Acc:MGI:99529]	-1.34669	0.393192	2.40233e-08	6.22147e-07	-0.582745	0.667692	0.017053	0.582258
ENSMUSG00000027669.14	Gnb4	guanine nucleotide binding protein (G protein), beta 4 [Source:MGI Symbol;Acc:MGI:104581]	-0.651059	0.636813	2.4509e-08	6.33905e-07	0.0224525	1.01568	0.846557	0.99988
ENSMUSG00000052125.16	F730043M19Rik	RIKEN cDNA F730043M19 gene [Source:MGI Symbol;Acc:MGI:2443237]	-2.33285	0.198492	2.45681e-08	6.34612e-07	-0.625173	0.648342	0.123503	0.986701
ENSMUSG00000068335.6	Dok1	docking protein 1 [Source:MGI Symbol;Acc:MGI:893587]	-1.0433	0.485216	2.47134e-08	6.37542e-07	-0.329794	0.79565	0.0878009	0.946215
ENSMUSG00000004931.10	Apba3	amyloid beta (A4) precursor protein-binding, family A, member 3 [Source:MGI Symbol;Acc:MGI:1888527]	0.401729	1.32109	2.47537e-08	6.37758e-07	0.0990906	1.0711	0.173668	0.99988
ENSMUSG00000050232.6	Cxcr3	chemokine (C-X-C motif) receptor 3 [Source:MGI Symbol;Acc:MGI:1277207]	-1.41058	0.37616	2.51716e-08	6.47691e-07	-0.324679	0.798476	0.185388	0.99988
ENSMUSG00000031538.6	Plat	plasminogen activator, tissue [Source:MGI Symbol;Acc:MGI:97610]	-2.26683	0.207785	2.54781e-08	6.54734e-07	-0.363888	0.777068	0.355763	0.99988
ENSMUSG00000035198.9	Tubg1	tubulin, gamma 1 [Source:MGI Symbol;Acc:MGI:101834]	0.474408	1.38935	2.56734e-08	6.58906e-07	0.00720437	1.00501	0.934871	0.99988
ENSMUSG00000044703.5	Phf11a	PHD finger protein 11A [Source:MGI Symbol;Acc:MGI:1918441]	-1.74543	0.298245	2.57736e-08	6.60629e-07	0.00258171	1.00179	0.992468	0.99988
ENSMUSG00000020573.16	Pik3cg	phosphoinositide-3-kinase, catalytic, gamma polypeptide [Source:MGI Symbol;Acc:MGI:1353576]	-1.12169	0.459557	2.5813e-08	6.60793e-07	-0.0147146	0.989852	0.939843	0.99988
ENSMUSG00000022445.6	Cyp2d26	cytochrome P450, family 2, subfamily d, polypeptide 26 [Source:MGI Symbol;Acc:MGI:1923529]	0.42003	1.33796	2.60666e-08	6.66432e-07	0.128085	1.09284	0.0895241	0.947697
ENSMUSG00000001095.5	Slc13a2	solute carrier family 13 (sodium-dependent dicarboxylate transporter), member 2 [Source:MGI Symbol;Acc:MGI:1276558]	1.83241	3.56132	2.63656e-08	6.73216e-07	0.611161	1.52749	0.0613314	0.882892
ENSMUSG00000062210.13	Tnfaip8	tumor necrosis factor, alpha-induced protein 8 [Source:MGI Symbol;Acc:MGI:2147191]	-1.17646	0.442437	2.65199e-08	6.76291e-07	-0.329212	0.795971	0.121948	0.986701
ENSMUSG00000005410.6	Mcm5	minichromosome maintenance complex component 5 [Source:MGI Symbol;Acc:MGI:103197]	-1.11057	0.46311	2.66754e-08	6.79391e-07	-0.33804	0.791115	0.10461	0.979556
ENSMUSG00000022822.15	Abcc5	ATP-binding cassette, sub-family C (CFTR/MRP), member 5 [Source:MGI Symbol;Acc:MGI:1351644]	-1.02906	0.490029	2.68216e-08	6.82245e-07	0.00483958	1.00336	0.978951	0.99988
ENSMUSG00000039428.11	Tmem135	transmembrane protein 135 [Source:MGI Symbol;Acc:MGI:1920009]	0.353215	1.2774	2.81973e-08	7.16327e-07	0.0988649	1.07093	0.11992	0.986701
ENSMUSG00000035473.10	Galm	galactose mutarotase [Source:MGI Symbol;Acc:MGI:2442420]	0.371111	1.29335	2.83668e-08	7.19716e-07	0.0709442	1.0504	0.288793	0.99988
ENSMUSG00000021208.9	Ifi27l2b	interferon, alpha-inducible protein 27 like 2B [Source:MGI Symbol;Acc:MGI:1916390]	-1.51609	0.349633	2.85817e-08	7.24251e-07	-0.491342	0.711363	0.0708254	0.914907
ENSMUSG00000025647.16	Shisa5	shisa family member 5 [Source:MGI Symbol;Acc:MGI:1915044]	-0.651988	0.636403	2.95735e-08	7.48433e-07	-0.0805918	0.94567	0.493729	0.99988
ENSMUSG00000037940.17	Inpp4b	inositol polyphosphate-4-phosphatase, type II [Source:MGI Symbol;Acc:MGI:2158925]	-1.26856	0.415073	3.01246e-08	7.61418e-07	0.0314479	1.02204	0.884771	0.99988
ENSMUSG00000015314.10	Slamf6	SLAM family member 6 [Source:MGI Symbol;Acc:MGI:1353620]	-1.54953	0.341621	3.0582e-08	7.72004e-07	-0.317148	0.802655	0.239757	0.99988
ENSMUSG00000096688.1	Mup17	major urinary protein 17 [Source:MGI Symbol;Acc:MGI:3705217]	3.4893	11.2301	3.11447e-08	7.85215e-07	0.766223	1.70081	0.23623	0.99988
ENSMUSG00000060002.14	Chpt1	choline phosphotransferase 1 [Source:MGI Symbol;Acc:MGI:2384841]	0.483058	1.3977	3.20352e-08	8.06228e-07	0.0591388	1.04184	0.499899	0.99988
ENSMUSG00000002111.8	Spi1	spleen focus forming virus (SFFV) proviral integration oncogene [Source:MGI Symbol;Acc:MGI:98282]	-1.44777	0.366586	3.20588e-08	8.06228e-07	-0.277982	0.824744	0.290503	0.99988
ENSMUSG00000050014.7	Apol10b	apolipoprotein L 10B [Source:MGI Symbol;Acc:MGI:3043522]	-3.37685	0.0962648	3.2447e-08	8.14966e-07	0.46055	1.37607	0.427269	0.99988
ENSMUSG00000023045.12	Soat2	sterol O-acyltransferase 2 [Source:MGI Symbol;Acc:MGI:1332226]	0.333292	1.25989	3.30109e-08	8.28088e-07	0.0805042	1.05739	0.181286	0.99988
ENSMUSG00000018593.13	Sparc	secreted acidic cysteine rich glycoprotein [Source:MGI Symbol;Acc:MGI:98373]	-0.740863	0.598381	3.34189e-08	8.37274e-07	-0.0943794	0.936675	0.482351	0.99988
ENSMUSG00000000489.6	Pdgfb	platelet derived growth factor, B polypeptide [Source:MGI Symbol;Acc:MGI:97528]	-1.3955	0.380114	3.35826e-08	8.40322e-07	-0.145449	0.904098	0.574187	0.99988
ENSMUSG00000001663.10	Gstt1	glutathione S-transferase, theta 1 [Source:MGI Symbol;Acc:MGI:107379]	0.539594	1.45356	3.3751e-08	8.43479e-07	0.178035	1.13134	0.0683852	0.906253
ENSMUSG00000022475.18	Hdac7	histone deacetylase 7 [Source:MGI Symbol;Acc:MGI:1891835]	-0.589104	0.664756	3.39282e-08	8.46849e-07	-0.0785915	0.946982	0.468346	0.99988
ENSMUSG00000095788.6	Sirpb1a	signal-regulatory protein beta 1A [Source:MGI Symbol;Acc:MGI:2444824]	-2.30568	0.202266	3.4421e-08	8.58078e-07	-0.628542	0.64683	0.12169	0.986701
ENSMUSG00000072625.1	Gdf2	growth differentiation factor 2 [Source:MGI Symbol;Acc:MGI:1321394]	-0.575882	0.670876	3.53197e-08	8.79386e-07	0.0462568	1.03258	0.656452	0.99988
ENSMUSG00000042248.4	Cyp2c37	cytochrome P450, family 2. subfamily c, polypeptide 37 [Source:MGI Symbol;Acc:MGI:1306806]	1.14712	2.21472	3.55279e-08	8.83469e-07	0.397645	1.31736	0.0558571	0.859131
ENSMUSG00000031150.12	Ccdc120	coiled-coil domain containing 120 [Source:MGI Symbol;Acc:MGI:1859619]	-1.77405	0.292388	3.57322e-08	8.86345e-07	-0.65411	0.635468	0.0428041	0.80479
ENSMUSG00000034684.12	Sema3f	sema domain, immunoglobulin domain (Ig), short basic domain, secreted, (semaphorin) 3F [Source:MGI Symbol;Acc:MGI:1096347]	-0.615524	0.652693	3.57282e-08	8.86345e-07	-0.0697133	0.952827	0.539366	0.99988
ENSMUSG00000032640.10	Chsy1	chondroitin sulfate synthase 1 [Source:MGI Symbol;Acc:MGI:2681120]	-0.716897	0.608404	3.62715e-08	8.98606e-07	0.0388642	1.0273	0.766123	0.99988
ENSMUSG00000023505.13	Cdca3	cell division cycle associated 3 [Source:MGI Symbol;Acc:MGI:1315198]	-1.79896	0.287381	3.65359e-08	9.0292e-07	-0.223579	0.856438	0.499744	0.99988
ENSMUSG00000031608.13	Galnt7	UDP-N-acetyl-alpha-D-galactosamine: polypeptide N-acetylgalactosaminyltransferase 7 [Source:MGI Symbol;Acc:MGI:1349449]	-0.6772	0.625378	3.65253e-08	9.0292e-07	-0.0901006	0.939457	0.489918	0.99988
ENSMUSG00000051279.2	Gdf6	growth differentiation factor 6 [Source:MGI Symbol;Acc:MGI:95689]	-1.52574	0.3473	3.67505e-08	9.07102e-07	-0.17802	0.883915	0.51945	0.99988
ENSMUSG00000016495.12	Plgrkt	plasminogen receptor, C-terminal lysine transmembrane protein [Source:MGI Symbol;Acc:MGI:1915009]	-0.851431	0.554235	3.70223e-08	9.12684e-07	0.106175	1.07637	0.486066	0.99988
ENSMUSG00000055991.15	Zkscan5	zinc finger with KRAB and SCAN domains 5 [Source:MGI Symbol;Acc:MGI:107533]	0.463079	1.37848	3.73256e-08	9.19028e-07	-0.0768237	0.948143	0.368447	0.99988
ENSMUSG00000035863.13	Palm	paralemmin [Source:MGI Symbol;Acc:MGI:1261814]	-1.25535	0.418891	3.76505e-08	9.25888e-07	-0.339632	0.790243	0.135953	0.987159
ENSMUSG00000021640.5	Naip1	NLR family, apoptosis inhibitory protein 1 [Source:MGI Symbol;Acc:MGI:1298223]	-1.44439	0.367446	3.85712e-08	9.47364e-07	-0.220821	0.858077	0.369971	0.99988
ENSMUSG00000027134.4	Lpcat4	lysophosphatidylcholine acyltransferase 4 [Source:MGI Symbol;Acc:MGI:2138993]	-1.10512	0.464864	3.87961e-08	9.51719e-07	0.168698	1.12404	0.396821	0.99988
ENSMUSG00000001288.14	Rarg	retinoic acid receptor, gamma [Source:MGI Symbol;Acc:MGI:97858]	-0.781723	0.581672	3.90418e-08	9.56572e-07	-0.0725683	0.950944	0.604293	0.99988
ENSMUSG00000096546.2	Smlr1	small leucine-rich protein 1 [Source:MGI Symbol;Acc:MGI:1922856]	1.22795	2.34233	3.93369e-08	9.62624e-07	0.680424	1.60261	0.00235272	0.242147
ENSMUSG00000001983.7	Taco1	translational activator of mitochondrially encoded cytochrome c oxidase I [Source:MGI Symbol;Acc:MGI:1917457]	0.424146	1.34178	3.96701e-08	9.69591e-07	0.0591676	1.04186	0.455155	0.99988
ENSMUSG00000051969.7	Tlr11	toll-like receptor 11 [Source:MGI Symbol;Acc:MGI:3045226]	-1.69177	0.309547	4.01491e-08	9.80098e-07	0.0974578	1.06989	0.735656	0.99988
ENSMUSG00000032418.15	Me1	malic enzyme 1, NADP(+)-dependent, cytosolic [Source:MGI Symbol;Acc:MGI:97043]	0.807462	1.75013	4.0343e-08	9.8363e-07	0.184996	1.13681	0.208613	0.99988
ENSMUSG00000016206.6	H2-M3	histocompatibility 2, M region locus 3 [Source:MGI Symbol;Acc:MGI:95915]	-1.01702	0.494134	4.04203e-08	9.84316e-07	-0.140001	0.907519	0.456112	0.99988
ENSMUSG00000029468.17	P2rx7	purinergic receptor P2X, ligand-gated ion channel, 7 [Source:MGI Symbol;Acc:MGI:1339957]	-0.95189	0.516955	4.07779e-08	9.91816e-07	-0.260758	0.834649	0.124787	0.986701
ENSMUSG00000036894.3	Rap2b	RAP2B, member of RAS oncogene family [Source:MGI Symbol;Acc:MGI:1921262]	-0.970519	0.510322	4.09031e-08	9.93652e-07	-0.0650959	0.955882	0.713316	0.99988
ENSMUSG00000047415.11	Gpr68	G protein-coupled receptor 68 [Source:MGI Symbol;Acc:MGI:2441763]	-1.66075	0.316274	4.11233e-08	9.9779e-07	0.120326	1.08698	0.690779	0.99988
ENSMUSG00000032698.15	Lmo2	LIM domain only 2 [Source:MGI Symbol;Acc:MGI:102811]	-0.749905	0.594643	4.14166e-08	1.00369e-06	-0.10206	0.931702	0.456162	0.99988
ENSMUSG00000023067.13	Cdkn1a	cyclin-dependent kinase inhibitor 1A (P21) [Source:MGI Symbol;Acc:MGI:104556]	-1.86911	0.273741	4.16274e-08	1.00758e-06	-0.214042	0.862118	0.532973	0.99988
ENSMUSG00000042228.14	Lyn	LYN proto-oncogene, Src family tyrosine kinase [Source:MGI Symbol;Acc:MGI:96892]	-0.396235	0.759838	4.22722e-08	1.02194e-06	-0.16148	0.894107	0.0260711	0.69649
ENSMUSG00000022667.17	Cd200r1	CD200 receptor 1 [Source:MGI Symbol;Acc:MGI:1889024]	-1.59229	0.331644	4.27189e-08	1.0315e-06	-0.154841	0.898232	0.585961	0.99988
ENSMUSG00000005981.11	Trap1	TNF receptor-associated protein 1 [Source:MGI Symbol;Acc:MGI:1915265]	0.305245	1.23563	4.28505e-08	1.03343e-06	0.0394773	1.02774	0.479455	0.99988
ENSMUSG00000050106.17	Tmc8	transmembrane channel-like gene family 8 [Source:MGI Symbol;Acc:MGI:2669037]	-0.944725	0.519528	4.30215e-08	1.0363e-06	-0.156302	0.897322	0.372598	0.99988
ENSMUSG00000049353.17	Rd3	retinal degeneration 3 [Source:MGI Symbol;Acc:MGI:1921273]	0.84056	1.79074	4.31444e-08	1.0368e-06	0.321026	1.24922	0.0492534	0.830075
ENSMUSG00000033450.7	Tagap	T cell activation Rho GTPase activating protein [Source:MGI Symbol;Acc:MGI:3615484]	-2.33116	0.198725	4.31459e-08	1.0368e-06	0.0646856	1.04586	0.864908	0.99988
ENSMUSG00000045827.10	Serpinb9	serine (or cysteine) peptidase inhibitor, clade B, member 9 [Source:MGI Symbol;Acc:MGI:106603]	-0.747148	0.59578	4.35513e-08	1.04528e-06	0.190563	1.14121	0.161335	0.99988
ENSMUSG00000035273.14	Hpse	heparanase [Source:MGI Symbol;Acc:MGI:1343124]	-0.798312	0.575021	4.40921e-08	1.05699e-06	0.0673123	1.04776	0.642068	0.99988
ENSMUSG00000023886.9	Smoc2	SPARC related modular calcium binding 2 [Source:MGI Symbol;Acc:MGI:1929881]	-1.30479	0.40478	4.44027e-08	1.06317e-06	-0.308045	0.807736	0.195232	0.99988
ENSMUSG00000105906.1	Iglc1	immunoglobulin lambda constant 1 [Source:MGI Symbol;Acc:MGI:99546]	-1.75598	0.296071	4.44663e-08	1.06342e-06	-0.665379	0.630523	0.0331884	0.769682
ENSMUSG00000025888.5	Casp1	caspase 1 [Source:MGI Symbol;Acc:MGI:96544]	-1.26509	0.416075	4.48086e-08	1.07032e-06	-0.128922	0.914514	0.576758	0.99988
ENSMUSG00000037313.16	Tacc3	transforming, acidic coiled-coil containing protein 3 [Source:MGI Symbol;Acc:MGI:1341163]	-1.04302	0.485311	4.48679e-08	1.07046e-06	-0.314083	0.804362	0.112687	0.983634
ENSMUSG00000032890.17	Rims3	regulating synaptic membrane exocytosis 3 [Source:MGI Symbol;Acc:MGI:2443331]	-1.23151	0.425871	4.61788e-08	1.10042e-06	-0.334559	0.793027	0.127213	0.986701
ENSMUSG00000027330.16	Cdc25b	cell division cycle 25B [Source:MGI Symbol;Acc:MGI:99701]	-0.929108	0.525183	4.97324e-08	1.18369e-06	-0.300137	0.812175	0.0807806	0.933221
ENSMUSG00000055546.6	Timd4	T cell immunoglobulin and mucin domain containing 4 [Source:MGI Symbol;Acc:MGI:2445125]	-1.23677	0.424321	4.99279e-08	1.18693e-06	-0.232966	0.850884	0.302774	0.99988
ENSMUSG00000024810.16	Il33	interleukin 33 [Source:MGI Symbol;Acc:MGI:1924375]	-0.994575	0.501884	5.11229e-08	1.2139e-06	-0.254807	0.838099	0.141521	0.994937
ENSMUSG00000021108.17	Prkch	protein kinase C, eta [Source:MGI Symbol;Acc:MGI:97600]	-0.892015	0.538861	5.12988e-08	1.21663e-06	-0.213409	0.862497	0.197392	0.99988
ENSMUSG00000044199.5	S1pr4	sphingosine-1-phosphate receptor 4 [Source:MGI Symbol;Acc:MGI:1333809]	-1.17902	0.441653	5.15803e-08	1.22185e-06	-0.474685	0.719624	0.048183	0.830075
ENSMUSG00000075254.11	Heg1	heart development protein with EGF-like domains 1 [Source:MGI Symbol;Acc:MGI:1924696]	-0.876785	0.54458	5.19916e-08	1.23014e-06	-0.0219626	0.984892	0.89082	0.99988
ENSMUSG00000051682.15	Treml4	triggering receptor expressed on myeloid cells-like 4 [Source:MGI Symbol;Acc:MGI:1923239]	-1.24921	0.420678	5.2161e-08	1.23269e-06	-0.0871386	0.941388	0.701695	0.99988
ENSMUSG00000036908.16	Unc93b1	unc-93 homolog B1 (C. elegans) [Source:MGI Symbol;Acc:MGI:1859307]	-0.696363	0.617126	5.38018e-08	1.26996e-06	-0.0608702	0.958686	0.635217	0.99988
ENSMUSG00000030786.18	Itgam	integrin alpha M [Source:MGI Symbol;Acc:MGI:96607]	-1.42713	0.371869	5.44551e-08	1.28387e-06	-0.356179	0.781231	0.155025	0.99988
ENSMUSG00000020000.7	Moxd1	monooxygenase, DBH-like 1 [Source:MGI Symbol;Acc:MGI:1921582]	7.42638	172.014	5.49592e-08	1.29423e-06	-0.363437	0.777311	0.822193	0.99988
ENSMUSG00000042842.10	Serpinb6b	serine (or cysteine) peptidase inhibitor, clade B, member 6b [Source:MGI Symbol;Acc:MGI:894688]	-1.12445	0.458678	5.55906e-08	1.30756e-06	-0.244183	0.844294	0.256959	0.99988
ENSMUSG00000021263.10	Degs2	delta(4)-desaturase, sphingolipid 2 [Source:MGI Symbol;Acc:MGI:1917309]	-1.38096	0.383963	5.66259e-08	1.33034e-06	-0.010956	0.992435	0.96593	0.99988
ENSMUSG00000025004.15	Cyp2c40	cytochrome P450, family 2, subfamily c, polypeptide 40 [Source:MGI Symbol;Acc:MGI:1306815]	3.10715	8.61678	5.68e-08	1.33287e-06	0.445859	1.36212	0.406841	0.99988
ENSMUSG00000050989.9	Selenon	selenoprotein N [Source:MGI Symbol;Acc:MGI:2151208]	-0.867088	0.548252	5.7129e-08	1.33901e-06	-0.133256	0.911772	0.389262	0.99988
ENSMUSG00000062939.11	Stat4	signal transducer and activator of transcription 4 [Source:MGI Symbol;Acc:MGI:103062]	-1.63385	0.322226	5.87572e-08	1.37557e-06	-0.48314	0.715419	0.0658359	0.896087
ENSMUSG00000031502.11	Col4a1	collagen, type IV, alpha 1 [Source:MGI Symbol;Acc:MGI:88454]	-0.8642	0.549351	5.89673e-08	1.37887e-06	-0.0301089	0.979346	0.850607	0.99988
ENSMUSG00000057789.13	Bak1	BCL2-antagonist/killer 1 [Source:MGI Symbol;Acc:MGI:1097161]	-0.651047	0.636818	5.95818e-08	1.39161e-06	-0.0154332	0.98936	0.898444	0.99988
ENSMUSG00000024056.9	Ndc80	NDC80 kinetochore complex component [Source:MGI Symbol;Acc:MGI:1914302]	-2.10512	0.232433	6.03843e-08	1.40871e-06	-0.244131	0.844324	0.503617	0.99988
ENSMUSG00000041660.8	Bbox1	butyrobetaine (gamma), 2-oxoglutarate dioxygenase 1 (gamma-butyrobetaine hydroxylase) [Source:MGI Symbol;Acc:MGI:1891372]	0.429436	1.34671	6.12159e-08	1.42644e-06	0.2055	1.15309	0.00938474	0.475302
ENSMUSG00000019899.15	Lama2	laminin, alpha 2 [Source:MGI Symbol;Acc:MGI:99912]	-1.33146	0.397365	6.25198e-08	1.45513e-06	-0.408492	0.75341	0.0882221	0.946898
ENSMUSG00000024529.13	Lox	lysyl oxidase [Source:MGI Symbol;Acc:MGI:96817]	-2.40369	0.188981	6.26509e-08	1.45649e-06	0.258803	1.19649	0.510556	0.99988
ENSMUSG00000026922.13	Agpat2	1-acylglycerol-3-phosphate O-acyltransferase 2 (lysophosphatidic acid acyltransferase, beta) [Source:MGI Symbol;Acc:MGI:1914762]	0.644858	1.56359	6.44711e-08	1.49624e-06	0.315324	1.24429	0.00827224	0.446308
ENSMUSG00000041773.7	Enc1	ectodermal-neural cortex 1 [Source:MGI Symbol;Acc:MGI:109610]	-0.778242	0.583077	6.45855e-08	1.49624e-06	-0.155697	0.897699	0.264407	0.99988
ENSMUSG00000094156.2	Sult2a7	sulfotransferase family 2A, dehydroepiandrosterone (DHEA)-preferring, member 7 [Source:MGI Symbol;Acc:MGI:3645246]	2.24597	4.74356	6.4512e-08	1.49624e-06	0.414531	1.33286	0.294622	0.99988
ENSMUSG00000022889.7	Mrpl39	mitochondrial ribosomal protein L39 [Source:MGI Symbol;Acc:MGI:1351620]	0.336108	1.26235	6.47705e-08	1.49879e-06	0.0525128	1.03707	0.401339	0.99988
ENSMUSG00000099974.1	Bcl2a1d	B cell leukemia/lymphoma 2 related protein A1d [Source:MGI Symbol;Acc:MGI:1278325]	-2.41321	0.187737	6.58341e-08	1.52164e-06	0.177468	1.1309	0.714949	0.99988
ENSMUSG00000015880.13	Ncapg	non-SMC condensin I complex, subunit G [Source:MGI Symbol;Acc:MGI:1930197]	-1.8396	0.2794	6.59916e-08	1.52352e-06	-0.0779404	0.947409	0.815646	0.99988
ENSMUSG00000032690.16	Oas2	2'-5' oligoadenylate synthetase 2 [Source:MGI Symbol;Acc:MGI:2180852]	-0.985359	0.5051	6.62954e-08	1.52877e-06	-0.131573	0.912836	0.44637	0.99988
ENSMUSG00000034792.8	Gna15	guanine nucleotide binding protein, alpha 15 [Source:MGI Symbol;Acc:MGI:95770]	-1.62541	0.324119	6.69991e-08	1.54322e-06	-0.166031	0.891291	0.580601	0.99988
ENSMUSG00000029776.11	Hibadh	3-hydroxyisobutyrate dehydrogenase [Source:MGI Symbol;Acc:MGI:1889802]	0.377058	1.29869	6.78366e-08	1.56071e-06	0.0873714	1.06243	0.21087	0.99988
ENSMUSG00000026068.11	Il18rap	interleukin 18 receptor accessory protein [Source:MGI Symbol;Acc:MGI:1338888]	-1.40572	0.377431	7.00834e-08	1.61055e-06	-0.098854	0.933774	0.690016	0.99988
ENSMUSG00000050953.9	Gja1	gap junction protein, alpha 1 [Source:MGI Symbol;Acc:MGI:95713]	-0.731575	0.602246	7.1718e-08	1.64622e-06	-0.155056	0.898098	0.239787	0.99988
ENSMUSG00000034957.10	Cebpa	CCAAT/enhancer binding protein (C/EBP), alpha [Source:MGI Symbol;Acc:MGI:99480]	0.43012	1.34735	7.43099e-08	1.70376e-06	0.00214049	1.00148	0.978665	0.99988
ENSMUSG00000042345.14	Ubash3a	ubiquitin associated and SH3 domain containing, A [Source:MGI Symbol;Acc:MGI:1926074]	-2.64702	0.159649	7.60065e-08	1.73867e-06	-0.972645	0.509571	0.0416688	0.801717
ENSMUSG00000037474.13	Dtl	denticleless E3 ubiquitin protein ligase [Source:MGI Symbol;Acc:MGI:1924093]	-1.51883	0.34897	7.59855e-08	1.73867e-06	-0.28034	0.823397	0.325582	0.99988
ENSMUSG00000052889.11	Prkcb	protein kinase C, beta [Source:MGI Symbol;Acc:MGI:97596]	-0.957827	0.514832	7.68942e-08	1.75697e-06	-0.154715	0.89831	0.386355	0.99988
ENSMUSG00000029910.14	Mad2l1	MAD2 mitotic arrest deficient-like 1 [Source:MGI Symbol;Acc:MGI:1860374]	-0.9152	0.53027	8.01424e-08	1.82909e-06	-0.120466	0.91989	0.486505	0.99988
ENSMUSG00000021981.9	Cab39l	calcium binding protein 39-like [Source:MGI Symbol;Acc:MGI:1914081]	0.300981	1.23198	8.11218e-08	1.84934e-06	0.168431	1.12384	0.00250436	0.247468
ENSMUSG00000026094.14	Stk17b	serine/threonine kinase 17b (apoptosis-inducing) [Source:MGI Symbol;Acc:MGI:2138162]	-0.819768	0.566533	8.20419e-08	1.86818e-06	-0.160184	0.894911	0.296336	0.99988
ENSMUSG00000004069.16	Dnaja3	DnaJ heat shock protein family (Hsp40) member A3 [Source:MGI Symbol;Acc:MGI:1933786]	0.288165	1.22109	8.23624e-08	1.87335e-06	0.0224378	1.01567	0.67742	0.99988
ENSMUSG00000061578.8	Ksr2	kinase suppressor of ras 2 [Source:MGI Symbol;Acc:MGI:3610315]	-1.56109	0.338895	8.36096e-08	1.89955e-06	-0.0925843	0.937841	0.747413	0.99988
ENSMUSG00000040723.14	Rcsd1	RCSD domain containing 1 [Source:MGI Symbol;Acc:MGI:2676394]	-0.672503	0.627417	9.01071e-08	2.04485e-06	0.0612092	1.04334	0.617407	0.99988
ENSMUSG00000030717.9	Nupr1	nuclear protein transcription regulator 1 [Source:MGI Symbol;Acc:MGI:1891834]	-1.42939	0.371289	9.11162e-08	2.0654e-06	-0.770442	0.586238	0.00198736	0.232906
ENSMUSG00000027601.13	Mtfr1	mitochondrial fission regulator 1 [Source:MGI Symbol;Acc:MGI:1914722]	0.362863	1.28598	9.12404e-08	2.06588e-06	0.0670042	1.04754	0.32394	0.99988
ENSMUSG00000000682.7	Cd52	CD52 antigen [Source:MGI Symbol;Acc:MGI:1346088]	-1.70594	0.306522	9.14699e-08	2.06873e-06	-0.273563	0.827274	0.391335	0.99988
ENSMUSG00000023092.16	Fhl1	four and a half LIM domains 1 [Source:MGI Symbol;Acc:MGI:1298387]	-0.515855	0.699378	9.21148e-08	2.08096e-06	-0.0191106	0.986841	0.838699	0.99988
ENSMUSG00000092008.1	Cyp2c69	cytochrome P450, family 2, subfamily c, polypeptide 69 [Source:MGI Symbol;Acc:MGI:3721049]	3.66942	12.7235	9.26224e-08	2.09007e-06	0.917423	1.88874	0.137816	0.990449
ENSMUSG00000100862.1	Gm10925	predicted gene 10925 [Source:MGI Symbol;Acc:MGI:3809095]	1.26037	2.39558	9.45363e-08	2.13085e-06	0.0605844	1.04289	0.791504	0.99988
ENSMUSG00000020459.14	Mtif2	mitochondrial translational initiation factor 2 [Source:MGI Symbol;Acc:MGI:1924034]	0.327863	1.25515	9.74336e-08	2.19368e-06	0.116802	1.08433	0.0631126	0.882892
ENSMUSG00000040413.15	Timd2	T cell immunoglobulin and mucin domain containing 2 [Source:MGI Symbol;Acc:MGI:2159681]	0.471297	1.38635	9.8006e-08	2.20337e-06	0.179797	1.13272	0.0411028	0.799171
ENSMUSG00000025001.11	Hells	helicase, lymphoid specific [Source:MGI Symbol;Acc:MGI:106209]	-1.28307	0.410921	9.80844e-08	2.20337e-06	0.176328	1.13	0.462747	0.99988
ENSMUSG00000034266.5	Batf	basic leucine zipper transcription factor, ATF-like [Source:MGI Symbol;Acc:MGI:1859147]	-1.82566	0.282112	9.91938e-08	2.22579e-06	-0.79624	0.575848	0.0254278	0.685946
ENSMUSG00000020072.14	Pbld2	phenazine biosynthesis-like protein domain containing 2 [Source:MGI Symbol;Acc:MGI:1914557]	0.471325	1.38638	9.94404e-08	2.22882e-06	0.178651	1.13182	0.0434023	0.80479
ENSMUSG00000059895.12	Ptp4a3	protein tyrosine phosphatase 4a3 [Source:MGI Symbol;Acc:MGI:1277098]	-0.520988	0.696895	1.01069e-07	2.26279e-06	0.127842	1.09266	0.171821	0.99988
ENSMUSG00000028607.16	Cpt2	carnitine palmitoyltransferase 2 [Source:MGI Symbol;Acc:MGI:109176]	0.481124	1.39583	1.0222e-07	2.28599e-06	0.287921	1.22088	0.00143005	0.204505
ENSMUSG00000019843.14	Fyn	Fyn proto-oncogene [Source:MGI Symbol;Acc:MGI:95602]	-0.728472	0.603543	1.02791e-07	2.29364e-06	0.0636658	1.04512	0.643651	0.99988
ENSMUSG00000004207.14	Psap	prosaposin [Source:MGI Symbol;Acc:MGI:97783]	-0.428467	0.743051	1.02778e-07	2.29364e-06	-0.0107482	0.992578	0.893847	0.99988
ENSMUSG00000031262.12	Cenpi	centromere protein I [Source:MGI Symbol;Acc:MGI:2147897]	-1.99409	0.251025	1.04347e-07	2.32576e-06	-0.177883	0.883999	0.617007	0.99988
ENSMUSG00000027006.13	Dnajc10	DnaJ heat shock protein family (Hsp40) member C10 [Source:MGI Symbol;Acc:MGI:1914111]	-0.29741	0.813712	1.0578e-07	2.35507e-06	-0.181776	0.881617	0.00126674	0.195176
ENSMUSG00000034422.14	Parp14	poly (ADP-ribose) polymerase family, member 14 [Source:MGI Symbol;Acc:MGI:1919489]	-0.937656	0.52208	1.06176e-07	2.36127e-06	0.00743091	1.00516	0.966333	0.99988
ENSMUSG00000034285.15	Nipsnap1	nipsnap homolog 1 (C. elegans) [Source:MGI Symbol;Acc:MGI:1278344]	0.44097	1.35752	1.06537e-07	2.36666e-06	0.0229337	1.01602	0.782301	0.99988
ENSMUSG00000030403.9	Vasp	vasodilator-stimulated phosphoprotein [Source:MGI Symbol;Acc:MGI:109268]	-0.667568	0.629567	1.08799e-07	2.41423e-06	-0.0734972	0.950332	0.561825	0.99988
ENSMUSG00000045934.15	Mtmr11	myotubularin related protein 11 [Source:MGI Symbol;Acc:MGI:2652817]	-1.49774	0.354109	1.09756e-07	2.43277e-06	-0.572442	0.672477	0.0348788	0.787342
ENSMUSG00000055413.12	H2-Q5	histocompatibility 2, Q region locus 5 [Source:MGI Symbol;Acc:MGI:95934]	-1.0619	0.478999	1.10705e-07	2.45107e-06	0.152776	1.11171	0.446155	0.99988
ENSMUSG00000015568.16	Lpl	lipoprotein lipase [Source:MGI Symbol;Acc:MGI:96820]	-1.38542	0.382779	1.12325e-07	2.48419e-06	-0.430612	0.741947	0.0995227	0.973957
ENSMUSG00000037111.9	Setd7	SET domain containing (lysine methyltransferase) 7 [Source:MGI Symbol;Acc:MGI:1920501]	-0.723366	0.605683	1.12834e-07	2.48721e-06	-0.357295	0.780627	0.00916905	0.470937
ENSMUSG00000053158.10	Fes	feline sarcoma oncogene [Source:MGI Symbol;Acc:MGI:95514]	-0.691078	0.619391	1.12751e-07	2.48721e-06	-0.238857	0.847416	0.0708497	0.914907
ENSMUSG00000025044.16	Msr1	macrophage scavenger receptor 1 [Source:MGI Symbol;Acc:MGI:98257]	-0.93781	0.522025	1.12636e-07	2.48721e-06	-0.0372698	0.974497	0.832671	0.99988
ENSMUSG00000035004.3	Igsf6	immunoglobulin superfamily, member 6 [Source:MGI Symbol;Acc:MGI:1891393]	-1.36625	0.387897	1.13771e-07	2.50509e-06	-0.146422	0.903489	0.567351	0.99988
ENSMUSG00000053898.12	Ech1	enoyl coenzyme A hydratase 1, peroxisomal [Source:MGI Symbol;Acc:MGI:1858208]	0.629891	1.54745	1.15234e-07	2.53452e-06	0.305663	1.23599	0.0100749	0.491721
ENSMUSG00000048332.13	Lhfp	lipoma HMGIC fusion partner [Source:MGI Symbol;Acc:MGI:1920048]	-0.581205	0.668405	1.15664e-07	2.54118e-06	-0.136784	0.909545	0.214679	0.99988
ENSMUSG00000022210.6	Dhrs4	dehydrogenase/reductase (SDR family) member 4 [Source:MGI Symbol;Acc:MGI:90169]	0.561633	1.47594	1.17395e-07	2.57638e-06	0.116375	1.08401	0.273092	0.99988
ENSMUSG00000040339.10	Fam102b	family with sequence similarity 102, member B [Source:MGI Symbol;Acc:MGI:3036259]	-0.98249	0.506105	1.18997e-07	2.60866e-06	-0.0381318	0.973915	0.834332	0.99988
ENSMUSG00000062991.7	Nrg1	neuregulin 1 [Source:MGI Symbol;Acc:MGI:96083]	-1.68722	0.310525	1.19869e-07	2.6249e-06	-0.335765	0.792364	0.299958	0.99988
ENSMUSG00000100005.7	B130024G19Rik	RIKEN cDNA B130024G19 gene [Source:MGI Symbol;Acc:MGI:3604353]	-1.10138	0.466072	1.244e-07	2.71817e-06	-0.10517	0.929695	0.583002	0.99988
ENSMUSG00000018387.12	Shroom1	shroom family member 1 [Source:MGI Symbol;Acc:MGI:1919024]	0.448358	1.36449	1.24313e-07	2.71817e-06	0.0888062	1.06349	0.292932	0.99988
ENSMUSG00000067149.6	Jchain	immunoglobulin joining chain [Source:MGI Symbol;Acc:MGI:96493]	-1.85265	0.276883	1.24789e-07	2.72369e-06	-0.188874	0.87729	0.588683	0.99988
ENSMUSG00000051498.6	Tlr6	toll-like receptor 6 [Source:MGI Symbol;Acc:MGI:1341296]	-1.24447	0.422062	1.25333e-07	2.7326e-06	-0.272086	0.828121	0.245628	0.99988
ENSMUSG00000023908.7	Pkmyt1	protein kinase, membrane associated tyrosine/threonine 1 [Source:MGI Symbol;Acc:MGI:2137630]	-1.55919	0.339342	1.2711e-07	2.76831e-06	-0.0773134	0.947821	0.798976	0.99988
ENSMUSG00000074093.4	Svip	small VCP/p97-interacting protein [Source:MGI Symbol;Acc:MGI:1922994]	0.533715	1.44765	1.29941e-07	2.82688e-06	0.171923	1.12656	0.0874686	0.945695
ENSMUSG00000040370.13	Lyrm5	electron transfer flavoprotein regulatory factor 1 [Source:MGI Symbol;Acc:MGI:1914886]	0.496488	1.41078	1.32577e-07	2.87796e-06	0.22802	1.17123	0.0149166	0.556907
ENSMUSG00000025950.16	Idh1	isocitrate dehydrogenase 1 (NADP+), soluble [Source:MGI Symbol;Acc:MGI:96413]	0.413243	1.33168	1.32568e-07	2.87796e-06	0.109991	1.07922	0.160449	0.99988
ENSMUSG00000027540.13	Ptpn1	protein tyrosine phosphatase, non-receptor type 1 [Source:MGI Symbol;Acc:MGI:97805]	-0.553646	0.681296	1.35409e-07	2.93627e-06	-0.0966622	0.935194	0.359611	0.99988
ENSMUSG00000029299.14	Abcg3	ATP-binding cassette, sub-family G (WHITE), member 3 [Source:MGI Symbol;Acc:MGI:1351624]	-0.916331	0.529855	1.39333e-07	3.01807e-06	-0.181302	0.881907	0.281186	0.99988
ENSMUSG00000026879.14	Gsn	gelsolin [Source:MGI Symbol;Acc:MGI:95851]	-1.38477	0.38295	1.40375e-07	3.03408e-06	-0.248293	0.841892	0.34463	0.99988
ENSMUSG00000068245.14	Phf11d	PHD finger protein 11D [Source:MGI Symbol;Acc:MGI:1277133]	-0.929974	0.524868	1.40224e-07	3.03408e-06	-0.106917	0.92857	0.524153	0.99988
ENSMUSG00000021880.6	Rnase6	ribonuclease, RNase A family, 6 [Source:MGI Symbol;Acc:MGI:1925666]	-1.38855	0.38195	1.43542e-07	3.09918e-06	-0.142569	0.905905	0.582785	0.99988
ENSMUSG00000034765.6	Dusp5	dual specificity phosphatase 5 [Source:MGI Symbol;Acc:MGI:2685183]	-1.11064	0.463089	1.44052e-07	3.10459e-06	-0.228752	0.853373	0.27219	0.99988
ENSMUSG00000110631.1	RP24-286J21.7	predicted gene 45836 [Source:MGI Symbol;Acc:MGI:5804951]	-1.91533	0.265112	1.44104e-07	3.10459e-06	-0.481846	0.716061	0.183876	0.99988
ENSMUSG00000054422.7	Fabp1	fatty acid binding protein 1, liver [Source:MGI Symbol;Acc:MGI:95479]	0.776048	1.71243	1.44655e-07	3.10834e-06	0.332356	1.25907	0.0243023	0.679402
ENSMUSG00000022180.6	Slc7a8	solute carrier family 7 (cationic amino acid transporter, y+ system), member 8 [Source:MGI Symbol;Acc:MGI:1355323]	-1.29756	0.406813	1.44744e-07	3.10834e-06	-0.0307649	0.978901	0.900282	0.99988
ENSMUSG00000042305.12	Tmem183a	transmembrane protein 183A [Source:MGI Symbol;Acc:MGI:1914729]	0.3021	1.23294	1.44642e-07	3.10834e-06	0.0824641	1.05882	0.152079	0.99988
ENSMUSG00000020400.17	Tnip1	TNFAIP3 interacting protein 1 [Source:MGI Symbol;Acc:MGI:1926194]	-0.615011	0.652925	1.46223e-07	3.13674e-06	-0.145186	0.904263	0.220119	0.99988
ENSMUSG00000020017.14	Hal	histidine ammonia lyase [Source:MGI Symbol;Acc:MGI:96010]	0.702735	1.62759	1.49755e-07	3.20906e-06	-0.00646505	0.995529	0.961452	0.99988
ENSMUSG00000076752.2	Tcrg-C2	T-cell receptor gamma, constant 2 [Source:MGI Symbol;Acc:MGI:98626]	-1.90942	0.2662	1.51334e-07	3.23943e-06	-0.436027	0.739167	0.218923	0.99988
ENSMUSG00000036381.13	P2ry14	purinergic receptor P2Y, G-protein coupled, 14 [Source:MGI Symbol;Acc:MGI:2155705]	-1.00251	0.499132	1.52055e-07	3.25138e-06	-0.0431514	0.970533	0.812189	0.99988
ENSMUSG00000071068.6	Treml2	triggering receptor expressed on myeloid cells-like 2 [Source:MGI Symbol;Acc:MGI:2147038]	-1.71436	0.304737	1.5428e-07	3.29544e-06	-0.120925	0.919598	0.691866	0.99988
ENSMUSG00000030095.10	Tmem43	transmembrane protein 43 [Source:MGI Symbol;Acc:MGI:1921372]	-0.52564	0.694651	1.57054e-07	3.3511e-06	-0.163326	0.892964	0.111584	0.983634
ENSMUSG00000023009.14	Nckap5l	NCK-associated protein 5-like [Source:MGI Symbol;Acc:MGI:3609653]	-1.06927	0.476561	1.59122e-07	3.39161e-06	-0.30952	0.80691	0.136612	0.988754
ENSMUSG00000024791.10	Cdca5	cell division cycle associated 5 [Source:MGI Symbol;Acc:MGI:1915099]	-1.88242	0.271228	1.59809e-07	3.40261e-06	-0.319379	0.801415	0.395999	0.99988
ENSMUSG00000028885.8	Smpdl3b	sphingomyelin phosphodiesterase, acid-like 3B [Source:MGI Symbol;Acc:MGI:1916022]	-1.42658	0.372012	1.61412e-07	3.4331e-06	-0.915971	0.529987	0.00207403	0.232906
ENSMUSG00000028072.6	Ntrk1	neurotrophic tyrosine kinase, receptor, type 1 [Source:MGI Symbol;Acc:MGI:97383]	1.58055	2.99085	1.62584e-07	3.45436e-06	-0.544296	0.685726	0.080747	0.933221
ENSMUSG00000030149.15	Klrk1	killer cell lectin-like receptor subfamily K, member 1 [Source:MGI Symbol;Acc:MGI:1196250]	-1.19748	0.436037	1.64267e-07	3.4864e-06	-0.088279	0.940644	0.694468	0.99988
ENSMUSG00000010651.4	Acaa1b	acetyl-Coenzyme A acyltransferase 1B [Source:MGI Symbol;Acc:MGI:3605455]	0.852915	1.80615	1.65799e-07	3.51519e-06	0.398217	1.31788	0.0145596	0.55439
ENSMUSG00000026622.15	Nek2	NIMA (never in mitosis gene a)-related expressed kinase 2 [Source:MGI Symbol;Acc:MGI:109359]	-1.19559	0.436608	1.66605e-07	3.52853e-06	-0.346272	0.786614	0.159294	0.99988
ENSMUSG00000070476.10	Fam217b	family with sequence similarity 217, member B [Source:MGI Symbol;Acc:MGI:1918782]	-1.06484	0.478024	1.68102e-07	3.55647e-06	-0.115346	0.923161	0.566753	0.99988
ENSMUSG00000029369.17	Afm	afamin [Source:MGI Symbol;Acc:MGI:2429409]	0.435808	1.35267	1.72703e-07	3.64994e-06	0.0240771	1.01683	0.772334	0.99988
ENSMUSG00000022551.7	Cyc1	cytochrome c-1 [Source:MGI Symbol;Acc:MGI:1913695]	0.42212	1.33989	1.72971e-07	3.65175e-06	0.000720345	1.0005	0.992902	0.99988
ENSMUSG00000035258.14	Abi3bp	ABI gene family, member 3 (NESH) binding protein [Source:MGI Symbol;Acc:MGI:2444583]	-0.615802	0.652567	1.74305e-07	3.67215e-06	0.20884	1.15576	0.06529	0.893902
ENSMUSG00000031147.8	Magix	MAGI family member, X-linked [Source:MGI Symbol;Acc:MGI:1859644]	0.664683	1.58522	1.74259e-07	3.67215e-06	0.156967	1.11494	0.215787	0.99988
ENSMUSG00000030413.7	Pglyrp1	peptidoglycan recognition protein 1 [Source:MGI Symbol;Acc:MGI:1345092]	-2.10579	0.232324	1.7548e-07	3.69302e-06	-0.744964	0.596683	0.0673804	0.901479
ENSMUSG00000039396.11	Neil3	nei like 3 (E. coli) [Source:MGI Symbol;Acc:MGI:2384588]	-2.53522	0.172514	1.76845e-07	3.71783e-06	-0.00727228	0.994972	0.986028	0.99988
ENSMUSG00000029570.5	Lfng	LFNG O-fucosylpeptide 3-beta-N-acetylglucosaminyltransferase [Source:MGI Symbol;Acc:MGI:1095413]	-1.00784	0.497289	1.77571e-07	3.72918e-06	-0.151173	0.900518	0.441977	0.99988
ENSMUSG00000004508.6	Gab2	growth factor receptor bound protein 2-associated protein 2 [Source:MGI Symbol;Acc:MGI:1333854]	-1.08606	0.471045	1.79366e-07	3.76293e-06	-0.0319439	0.978102	0.876509	0.99988
ENSMUSG00000062181.14	Ces3b	carboxylesterase 3B [Source:MGI Symbol;Acc:MGI:3644960]	0.849988	1.80249	1.79816e-07	3.7684e-06	0.521485	1.43543	0.00138467	0.203293
ENSMUSG00000045273.8	Cenph	centromere protein H [Source:MGI Symbol;Acc:MGI:1349448]	-2.06501	0.238985	1.80426e-07	3.77722e-06	-0.603211	0.658287	0.129699	0.986701
ENSMUSG00000049313.8	Sorl1	sortilin-related receptor, LDLR class A repeats-containing [Source:MGI Symbol;Acc:MGI:1202296]	-0.979448	0.507174	1.81557e-07	3.79693e-06	-0.0105048	0.992745	0.953989	0.99988
ENSMUSG00000018574.14	Acadvl	acyl-Coenzyme A dehydrogenase, very long chain [Source:MGI Symbol;Acc:MGI:895149]	0.440092	1.35669	1.83724e-07	3.83823e-06	0.0518682	1.03661	0.538961	0.99988
ENSMUSG00000079017.3	Ifi27l2a	interferon, alpha-inducible protein 27 like 2A [Source:MGI Symbol;Acc:MGI:1924183]	-1.16084	0.447253	1.87404e-07	3.91104e-06	-0.412861	0.751132	0.0616583	0.882892
ENSMUSG00000070390.12	Nlrp1b	NLR family, pyrin domain containing 1B [Source:MGI Symbol;Acc:MGI:3582959]	-1.4196	0.373816	1.89164e-07	3.94364e-06	-0.0438541	0.97006	0.866305	0.99988
ENSMUSG00000010660.3	Plcd1	phospholipase C, delta 1 [Source:MGI Symbol;Acc:MGI:97614]	-1.3244	0.399314	1.89537e-07	3.9473e-06	-0.0426341	0.970881	0.862455	0.99988
ENSMUSG00000070348.5	Ccnd1	cyclin D1 [Source:MGI Symbol;Acc:MGI:88313]	-1.43928	0.368752	1.93779e-07	4.03146e-06	0.511968	1.42599	0.0632576	0.882892
ENSMUSG00000030137.8	Tuba8	tubulin, alpha 8 [Source:MGI Symbol;Acc:MGI:1858225]	-1.52249	0.348085	1.95554e-07	4.06415e-06	-0.580032	0.668949	0.0530399	0.849195
ENSMUSG00000004933.17	Matk	megakaryocyte-associated tyrosine kinase [Source:MGI Symbol;Acc:MGI:99259]	-1.46143	0.363133	1.97368e-07	4.09759e-06	0.00733637	1.0051	0.981492	0.99988
ENSMUSG00000039316.14	Rftn1	raftlin lipid raft linker 1 [Source:MGI Symbol;Acc:MGI:1923688]	-0.87526	0.545156	1.99075e-07	4.12874e-06	-0.208791	0.865262	0.222326	0.99988
ENSMUSG00000029061.2	Mmp23	matrix metallopeptidase 23 [Source:MGI Symbol;Acc:MGI:1347361]	-1.64622	0.319476	1.99914e-07	4.13974e-06	-0.234166	0.850176	0.460152	0.99988
ENSMUSG00000069910.2	Spdl1	spindle apparatus coiled-coil protein 1 [Source:MGI Symbol;Acc:MGI:1917635]	-1.68614	0.310758	2.00019e-07	4.13974e-06	-0.295488	0.814797	0.371027	0.99988
ENSMUSG00000039682.12	Lap3	leucine aminopeptidase 3 [Source:MGI Symbol;Acc:MGI:1914238]	0.383985	1.30494	2.00504e-07	4.14548e-06	-0.0587494	0.960096	0.427294	0.99988
ENSMUSG00000032113.16	Chek1	checkpoint kinase 1 [Source:MGI Symbol;Acc:MGI:1202065]	-1.19485	0.436831	2.02391e-07	4.18017e-06	-0.0818264	0.944861	0.735969	0.99988
ENSMUSG00000031485.15	Prosc	proline synthetase co-transcribed [Source:MGI Symbol;Acc:MGI:1891207]	0.311598	1.24108	2.04907e-07	4.22776e-06	-0.0262451	0.981973	0.662393	0.99988
ENSMUSG00000032020.15	Ubash3b	ubiquitin associated and SH3 domain containing, B [Source:MGI Symbol;Acc:MGI:1920078]	-0.976494	0.508213	2.05961e-07	4.24514e-06	-0.247103	0.842586	0.198253	0.99988
ENSMUSG00000027379.13	Bub1	BUB1, mitotic checkpoint serine/threonine kinase [Source:MGI Symbol;Acc:MGI:1100510]	-2.31846	0.200482	2.08766e-07	4.29852e-06	-0.323837	0.798942	0.452622	0.99988
ENSMUSG00000078945.10	Naip2	NLR family, apoptosis inhibitory protein 2 [Source:MGI Symbol;Acc:MGI:1298226]	-0.616574	0.652218	2.10097e-07	4.32148e-06	-0.118897	0.920892	0.30276	0.99988
ENSMUSG00000025403.4	Shmt2	serine hydroxymethyltransferase 2 (mitochondrial) [Source:MGI Symbol;Acc:MGI:1277989]	0.411992	1.33052	2.12691e-07	4.37032e-06	0.0663782	1.04708	0.403553	0.99988
ENSMUSG00000022594.14	Lynx1	Ly6/neurotoxin 1 [Source:MGI Symbol;Acc:MGI:1345180]	-1.0354	0.48788	2.13766e-07	4.38791e-06	-0.0970164	0.934965	0.623686	0.99988
ENSMUSG00000038160.7	Atg5	autophagy related 5 [Source:MGI Symbol;Acc:MGI:1277186]	0.341532	1.2671	2.18606e-07	4.48265e-06	0.100909	1.07245	0.126258	0.986701
ENSMUSG00000043157.7	Arl11	ADP-ribosylation factor-like 11 [Source:MGI Symbol;Acc:MGI:2444054]	-1.62576	0.324038	2.20334e-07	4.51346e-06	-0.136924	0.909456	0.653617	0.99988
ENSMUSG00000032342.13	Mto1	mitochondrial tRNA translation optimization 1 [Source:MGI Symbol;Acc:MGI:1915541]	0.374453	1.29635	2.24147e-07	4.58687e-06	0.111668	1.08048	0.126558	0.986701
ENSMUSG00000018381.15	Abi3	ABI gene family, member 3 [Source:MGI Symbol;Acc:MGI:1913860]	-1.15282	0.449745	2.25688e-07	4.61368e-06	-0.267316	0.830864	0.240045	0.99988
ENSMUSG00000025366.7	Esyt1	extended synaptotagmin-like protein 1 [Source:MGI Symbol;Acc:MGI:1344426]	-0.445122	0.734522	2.26449e-07	4.62452e-06	-0.286169	0.820077	0.00119998	0.194514
ENSMUSG00000037991.9	Rmi2	RecQ mediated genome instability 2 [Source:MGI Symbol;Acc:MGI:2685383]	-2.9136	0.132714	2.28868e-07	4.66915e-06	0.294665	1.2266	0.602346	0.99988
ENSMUSG00000049303.10	Syt12	synaptotagmin XII [Source:MGI Symbol;Acc:MGI:2159601]	-1.29086	0.408706	2.29678e-07	4.6809e-06	-0.348388	0.785461	0.17356	0.99988
ENSMUSG00000024691.13	Fam111a	family with sequence similarity 111, member A [Source:MGI Symbol;Acc:MGI:1915508]	-0.879951	0.543386	2.31549e-07	4.71422e-06	-0.105914	0.929216	0.529129	0.99988
ENSMUSG00000033788.15	Dysf	dysferlin [Source:MGI Symbol;Acc:MGI:1349385]	-0.722706	0.60596	2.33126e-07	4.74149e-06	0.103463	1.07435	0.463588	0.99988
ENSMUSG00000026011.13	Ctla4	cytotoxic T-lymphocyte-associated protein 4 [Source:MGI Symbol;Acc:MGI:88556]	-3.71241	0.0762874	2.33989e-07	4.7542e-06	-0.0216381	0.985114	0.972103	0.99988
ENSMUSG00000013997.10	Nit1	nitrilase 1 [Source:MGI Symbol;Acc:MGI:1350916]	0.300455	1.23153	2.49367e-07	5.06152e-06	0.0724285	1.05149	0.215382	0.99988
ENSMUSG00000024308.14	Tapbp	TAP binding protein [Source:MGI Symbol;Acc:MGI:1201689]	-0.785499	0.580151	2.52646e-07	5.12287e-06	-0.0772871	0.947838	0.611892	0.99988
ENSMUSG00000063458.12	1700112E06Rik	RIKEN cDNA 1700112E06 gene [Source:MGI Symbol;Acc:MGI:1923883]	-1.33553	0.396248	2.53986e-07	5.14483e-06	-0.308216	0.80764	0.235925	0.99988
ENSMUSG00000004665.10	Cnn2	calponin 2 [Source:MGI Symbol;Acc:MGI:105093]	-1.1052	0.464839	2.67313e-07	5.40931e-06	-0.305703	0.809048	0.157159	0.99988
ENSMUSG00000031708.16	Tecr	trans-2,3-enoyl-CoA reductase [Source:MGI Symbol;Acc:MGI:1915408]	0.378283	1.29979	2.68011e-07	5.41795e-06	0.0435934	1.03068	0.553471	0.99988
ENSMUSG00000044361.15	BC024139	cDNA sequence BC024139 [Source:MGI Symbol;Acc:MGI:2442591]	0.650993	1.57025	2.6922e-07	5.43687e-06	0.212659	1.15882	0.0880018	0.946215
ENSMUSG00000022378.13	Fam49b	family with sequence similarity 49, member B [Source:MGI Symbol;Acc:MGI:1923520]	-0.822866	0.565318	2.72606e-07	5.49971e-06	-0.108536	0.927529	0.497771	0.99988
ENSMUSG00000004730.14	Adgre1	adhesion G protein-coupled receptor E1 [Source:MGI Symbol;Acc:MGI:106912]	-1.32365	0.399523	2.74269e-07	5.52726e-06	-0.169313	0.889266	0.510496	0.99988
ENSMUSG00000050010.8	Shisa3	shisa family member 3 [Source:MGI Symbol;Acc:MGI:3041225]	-2.21688	0.215106	2.74525e-07	5.52726e-06	-0.250857	0.840397	0.463509	0.99988
ENSMUSG00000064341.1	mt-Nd1	mitochondrially encoded NADH dehydrogenase 1 [Source:MGI Symbol;Acc:MGI:101787]	0.552558	1.46668	2.77802e-07	5.58762e-06	0.16507	1.12122	0.124799	0.986701
ENSMUSG00000021033.10	Gstz1	glutathione transferase zeta 1 (maleylacetoacetate isomerase) [Source:MGI Symbol;Acc:MGI:1341859]	0.377824	1.29938	2.79348e-07	5.61308e-06	0.165954	1.12191	0.024004	0.674816
ENSMUSG00000019876.15	Pkib	protein kinase inhibitor beta, cAMP dependent, testis specific [Source:MGI Symbol;Acc:MGI:101937]	-1.32427	0.399351	2.89281e-07	5.80682e-06	-0.483963	0.715011	0.0619598	0.882892
ENSMUSG00000012889.8	Podnl1	podocan-like 1 [Source:MGI Symbol;Acc:MGI:2685352]	-1.934	0.261702	2.97717e-07	5.97018e-06	-0.678294	0.624904	0.0704009	0.913455
ENSMUSG00000055170.3	Ifng	interferon gamma [Source:MGI Symbol;Acc:MGI:107656]	-2.93262	0.130977	3.08237e-07	6.17492e-06	-0.720213	0.607008	0.217824	0.99988
ENSMUSG00000027718.8	Il21	interleukin 21 [Source:MGI Symbol;Acc:MGI:1890474]	-4.70276	0.0383998	3.0863e-07	6.17661e-06	-0.266761	0.831184	0.802495	NA
ENSMUSG00000022419.15	Deptor	DEP domain containing MTOR-interacting protein [Source:MGI Symbol;Acc:MGI:2146322]	0.354072	1.27816	3.11323e-07	6.22428e-06	0.0694307	1.0493	0.315739	0.99988
ENSMUSG00000071253.8	Slc25a16	solute carrier family 25 (mitochondrial carrier, Graves disease autoantigen), member 16 [Source:MGI Symbol;Acc:MGI:1920382]	0.365301	1.28815	3.14757e-07	6.28665e-06	0.108423	1.07805	0.129318	0.986701
ENSMUSG00000010830.7	Kdelr3	KDEL (Lys-Asp-Glu-Leu) endoplasmic reticulum protein retention receptor 3 [Source:MGI Symbol;Acc:MGI:2145953]	-1.8042	0.28634	3.15953e-07	6.30424e-06	-0.0341475	0.976609	0.914371	0.99988
ENSMUSG00000030357.10	Fkbp4	FK506 binding protein 4 [Source:MGI Symbol;Acc:MGI:95543]	0.627196	1.54456	3.16708e-07	6.31301e-06	0.158061	1.11579	0.197687	0.99988
ENSMUSG00000027306.15	Nusap1	nucleolar and spindle associated protein 1 [Source:MGI Symbol;Acc:MGI:2675669]	-1.14257	0.452952	3.21492e-07	6.40198e-06	-0.422638	0.746059	0.0556843	0.859131
ENSMUSG00000074874.9	Ctla2b	cytotoxic T lymphocyte-associated protein 2 beta [Source:MGI Symbol;Acc:MGI:88555]	-1.23059	0.426144	3.22729e-07	6.42022e-06	-0.30189	0.811189	0.211238	0.99988
ENSMUSG00000021884.17	Hacl1	2-hydroxyacyl-CoA lyase 1 [Source:MGI Symbol;Acc:MGI:1929657]	0.854675	1.80835	3.25757e-07	6.47402e-06	0.378481	1.29997	0.0235836	0.674816
ENSMUSG00000033059.7	Pygb	brain glycogen phosphorylase [Source:MGI Symbol;Acc:MGI:97828]	-0.704614	0.613607	3.26625e-07	6.48481e-06	-0.269867	0.829396	0.0487788	0.830075
ENSMUSG00000025058.4	5430427O19Rik	RIKEN cDNA 5430427O19 gene [Source:MGI Symbol;Acc:MGI:1918648]	-1.49383	0.35507	3.27996e-07	6.50559e-06	-0.54161	0.687004	0.0520247	0.843059
ENSMUSG00000090623.3	Cfhr3	complement factor H-related 3 [Source:MGI Symbol;Acc:MGI:3647418]	0.587892	1.50305	3.37454e-07	6.68654e-06	0.0261978	1.01832	0.818324	0.99988
ENSMUSG00000091191.1	Gm17334	predicted gene, 17334 [Source:MGI Symbol;Acc:MGI:4936968]	-2.28645	0.204979	3.38512e-07	6.70086e-06	0.128421	1.0931	0.760667	0.99988
ENSMUSG00000030365.11	Clec2i	C-type lectin domain family 2, member i [Source:MGI Symbol;Acc:MGI:2136650]	-1.34943	0.392446	3.38963e-07	6.70314e-06	-0.407674	0.753838	0.111085	0.983634
ENSMUSG00000031827.13	Cotl1	coactosin-like 1 (Dictyostelium) [Source:MGI Symbol;Acc:MGI:1919292]	-0.913561	0.530873	3.41637e-07	6.74936e-06	-0.211748	0.86349	0.239033	0.99988
ENSMUSG00000047712.7	Ust	uronyl-2-sulfotransferase [Source:MGI Symbol;Acc:MGI:2442406]	-1.2042	0.43401	3.42937e-07	6.76834e-06	-0.219344	0.858956	0.332221	0.99988
ENSMUSG00000050440.8	Hamp	hepcidin antimicrobial peptide [Source:MGI Symbol;Acc:MGI:1933533]	1.14253	2.20767	3.45723e-07	6.8166e-06	0.0780901	1.05562	0.72756	0.99988
ENSMUSG00000040907.15	Atp1a3	ATPase, Na+/K+ transporting, alpha 3 polypeptide [Source:MGI Symbol;Acc:MGI:88107]	-2.21895	0.214798	3.4746e-07	6.8441e-06	-0.343372	0.788197	0.418774	0.99988
ENSMUSG00000044309.7	Apol7c	apolipoprotein L 7c [Source:MGI Symbol;Acc:MGI:1920912]	-2.17585	0.221312	3.50104e-07	6.8894e-06	-0.388873	0.763726	0.336772	0.99988
ENSMUSG00000028873.16	Cdca8	cell division cycle associated 8 [Source:MGI Symbol;Acc:MGI:1196274]	-1.24897	0.420749	3.52657e-07	6.93281e-06	-0.189624	0.876834	0.464139	0.99988
ENSMUSG00000059901.12	Adamts14	a disintegrin-like and metallopeptidase (reprolysin type) with thrombospondin type 1 motif, 14 [Source:MGI Symbol;Acc:MGI:2179942]	-0.968152	0.511161	3.54753e-07	6.96717e-06	0.107376	1.07727	0.573375	0.99988
ENSMUSG00000059498.13	Fcgr3	Fc receptor, IgG, low affinity III [Source:MGI Symbol;Acc:MGI:95500]	-1.21224	0.431598	3.58011e-07	7.02425e-06	-0.274274	0.826866	0.248598	0.99988
ENSMUSG00000036526.8	Card11	caspase recruitment domain family, member 11 [Source:MGI Symbol;Acc:MGI:1916978]	-1.46048	0.363372	3.60679e-07	7.06966e-06	-0.545154	0.685318	0.0557089	0.859131
ENSMUSG00000029413.14	Naaa	N-acylethanolamine acid amidase [Source:MGI Symbol;Acc:MGI:1914361]	-0.923223	0.52733	3.61871e-07	7.08607e-06	-0.25564	0.837615	0.160359	0.99988
ENSMUSG00000041261.9	Car8	carbonic anhydrase 8 [Source:MGI Symbol;Acc:MGI:88253]	0.433114	1.35014	3.6971e-07	7.23249e-06	0.208804	1.15573	0.0141773	0.547412
ENSMUSG00000036596.6	Cpz	carboxypeptidase Z [Source:MGI Symbol;Acc:MGI:88487]	-1.20581	0.433525	3.78386e-07	7.39498e-06	-0.264127	0.832703	0.29515	0.99988
ENSMUSG00000054342.8	Kcnn4	potassium intermediate/small conductance calcium-activated channel, subfamily N, member 4 [Source:MGI Symbol;Acc:MGI:1277957]	-1.64579	0.31957	3.8444e-07	7.50309e-06	-0.0227943	0.984324	0.943102	0.99988
ENSMUSG00000028019.9	Pdgfc	platelet-derived growth factor, C polypeptide [Source:MGI Symbol;Acc:MGI:1859631]	-0.951308	0.517163	3.84668e-07	7.50309e-06	-0.261018	0.834499	0.161509	0.99988
ENSMUSG00000026012.2	Cd28	CD28 antigen [Source:MGI Symbol;Acc:MGI:88327]	-1.69943	0.307907	3.88241e-07	7.5654e-06	-0.269219	0.829768	0.408653	0.99988
ENSMUSG00000035780.2	Ugt2a3	UDP glucuronosyltransferase 2 family, polypeptide A3 [Source:MGI Symbol;Acc:MGI:1919344]	0.474114	1.38906	4.02678e-07	7.83909e-06	0.184818	1.13667	0.0482843	0.830075
ENSMUSG00000028551.14	Cdkn2c	cyclin-dependent kinase inhibitor 2C (p18, inhibits CDK4) [Source:MGI Symbol;Acc:MGI:105388]	-0.777538	0.583362	4.07545e-07	7.92611e-06	0.101765	1.07309	0.499487	0.99988
ENSMUSG00000060044.7	Tmem26	transmembrane protein 26 [Source:MGI Symbol;Acc:MGI:2143537]	-1.10648	0.464425	4.08411e-07	7.93523e-06	-0.0706094	0.952236	0.743022	0.99988
ENSMUSG00000017453.4	Pipox	pipecolic acid oxidase [Source:MGI Symbol;Acc:MGI:1197006]	0.341596	1.26716	4.08987e-07	7.93871e-06	0.110797	1.07982	0.100384	0.976233
ENSMUSG00000035778.17	Ggta1	glycoprotein galactosyltransferase alpha 1, 3 [Source:MGI Symbol;Acc:MGI:95704]	-0.937677	0.522073	4.20495e-07	8.15104e-06	-0.130061	0.913793	0.479941	0.99988
ENSMUSG00000004677.17	Myo9b	myosin IXb [Source:MGI Symbol;Acc:MGI:106624]	-0.609711	0.655328	4.20741e-07	8.15104e-06	-0.0638144	0.956731	0.598664	0.99988
ENSMUSG00000046167.5	Gldn	gliomedin [Source:MGI Symbol;Acc:MGI:2388361]	-5.04351	0.0303217	4.21544e-07	8.1587e-06	-1.11876	0.460491	0.293471	0.99988
ENSMUSG00000074677.11	Sirpb1c	signal-regulatory protein beta 1C [Source:MGI Symbol;Acc:MGI:3807521]	-2.377	0.192509	4.29661e-07	8.30776e-06	-0.377184	0.769939	0.397328	0.99988
ENSMUSG00000040724.5	Kcna2	potassium voltage-gated channel, shaker-related subfamily, member 2 [Source:MGI Symbol;Acc:MGI:96659]	-1.10994	0.463312	4.33235e-07	8.36876e-06	-0.060591	0.958871	0.780945	0.99988
ENSMUSG00000028859.14	Csf3r	colony stimulating factor 3 receptor (granulocyte) [Source:MGI Symbol;Acc:MGI:1339755]	-1.25283	0.419623	4.39194e-07	8.47568e-06	-0.127199	0.915607	0.604652	0.99988
ENSMUSG00000070003.7	Ssbp4	single stranded DNA binding protein 4 [Source:MGI Symbol;Acc:MGI:1924150]	-0.827643	0.563449	4.39696e-07	8.47719e-06	-0.248651	0.841683	0.130965	0.986701
ENSMUSG00000040134.8	Rdh7	retinol dehydrogenase 7 [Source:MGI Symbol;Acc:MGI:1860517]	0.429124	1.34642	4.48301e-07	8.63476e-06	0.112226	1.08089	0.186946	0.99988
ENSMUSG00000036905.8	C1qb	complement component 1, q subcomponent, beta polypeptide [Source:MGI Symbol;Acc:MGI:88224]	-1.26639	0.415698	4.51213e-07	8.68249e-06	-0.347055	0.786187	0.166794	0.99988
ENSMUSG00000036083.14	Slc17a3	solute carrier family 17 (sodium phosphate), member 3 [Source:MGI Symbol;Acc:MGI:2389216]	0.500928	1.41512	4.52551e-07	8.69986e-06	0.249943	1.18916	0.0116669	0.511519
ENSMUSG00000109875.1	Gm45456	predicted gene 45456 [Source:MGI Symbol;Acc:MGI:5791292]	4.43795	21.6748	4.73288e-07	9.08976e-06	4.89822	29.8203	5.6211e-08	0.000204406
ENSMUSG00000039109.15	F13a1	coagulation factor XIII, A1 subunit [Source:MGI Symbol;Acc:MGI:1921395]	-1.64668	0.319374	4.76025e-07	9.13356e-06	-0.178378	0.883696	0.57997	0.99988
ENSMUSG00000033854.9	Kcnk10	potassium channel, subfamily K, member 10 [Source:MGI Symbol;Acc:MGI:1919508]	2.25773	4.78239	4.7817e-07	9.16592e-06	1.32523	2.50573	0.00284556	0.256129
ENSMUSG00000029915.14	Clec5a	C-type lectin domain family 5, member a [Source:MGI Symbol;Acc:MGI:1345151]	-2.22759	0.213515	4.80685e-07	9.20531e-06	0.0603594	1.04273	0.890334	0.99988
ENSMUSG00000004558.14	Ndrg2	N-myc downstream regulated gene 2 [Source:MGI Symbol;Acc:MGI:1352498]	0.464163	1.37952	4.89312e-07	9.35708e-06	0.267661	1.20385	0.00372192	0.289196
ENSMUSG00000052331.14	Ankrd44	ankyrin repeat domain 44 [Source:MGI Symbol;Acc:MGI:3045243]	-0.602597	0.658567	4.89547e-07	9.35708e-06	0.0274077	1.01918	0.816356	0.99988
ENSMUSG00000058099.15	Nfam1	Nfat activating molecule with ITAM motif 1 [Source:MGI Symbol;Acc:MGI:1921289]	-1.10882	0.463673	4.92131e-07	9.3975e-06	-0.229026	0.853211	0.298629	0.99988
ENSMUSG00000038668.14	Lpar1	lysophosphatidic acid receptor 1 [Source:MGI Symbol;Acc:MGI:108429]	-1.02535	0.491292	4.94445e-07	9.43267e-06	0.221342	1.16582	0.259333	0.99988
ENSMUSG00000030187.15	Klra2	killer cell lectin-like receptor, subfamily A, member 2 [Source:MGI Symbol;Acc:MGI:101906]	-1.27746	0.41252	4.98651e-07	9.50384e-06	-0.181453	0.881814	0.472953	0.99988
ENSMUSG00000027761.4	Aadac	arylacetamide deacetylase (esterase) [Source:MGI Symbol;Acc:MGI:1915008]	0.447899	1.36405	5.09616e-07	9.69435e-06	0.00685829	1.00477	0.938707	0.99988
ENSMUSG00000062061.3	Obp2a	odorant binding protein 2A [Source:MGI Symbol;Acc:MGI:2387617]	2.64329	6.24754	5.09474e-07	9.69435e-06	0.0380309	1.02671	0.974551	0.99988
ENSMUSG00000025912.16	Mybl1	myeloblastosis oncogene-like 1 [Source:MGI Symbol;Acc:MGI:99925]	-1.18995	0.438317	5.17466e-07	9.83431e-06	-0.0217004	0.985071	0.926257	0.99988
ENSMUSG00000058070.14	Eml1	echinoderm microtubule associated protein like 1 [Source:MGI Symbol;Acc:MGI:1915769]	-0.689414	0.620106	5.29359e-07	1.00508e-05	-0.058979	0.959943	0.660023	0.99988
ENSMUSG00000060512.7	0610040J01Rik	RIKEN cDNA 0610040J01 gene [Source:MGI Symbol;Acc:MGI:1923511]	0.37403	1.29597	5.46923e-07	1.03646e-05	0.0538445	1.03803	0.474591	0.99988
ENSMUSG00000022322.8	Shcbp1	Shc SH2-domain binding protein 1 [Source:MGI Symbol;Acc:MGI:1338802]	-1.74927	0.297452	5.46805e-07	1.03646e-05	-0.229703	0.852811	0.538746	0.99988
ENSMUSG00000040710.10	St8sia4	ST8 alpha-N-acetyl-neuraminide alpha-2,8-sialyltransferase 4 [Source:MGI Symbol;Acc:MGI:106018]	-1.0701	0.476287	5.52853e-07	1.0467e-05	-0.072354	0.951085	0.729847	0.99988
ENSMUSG00000040111.16	Gramd1b	GRAM domain containing 1B [Source:MGI Symbol;Acc:MGI:1925037]	-0.734824	0.600891	5.57256e-07	1.05404e-05	-0.0407343	0.97216	0.778788	0.99988
ENSMUSG00000037466.13	4930427A07Rik	RIKEN cDNA 4930427A07 gene [Source:MGI Symbol;Acc:MGI:2144738]	-1.69325	0.30923	5.60521e-07	1.05812e-05	-0.609939	0.655224	0.0896328	0.947697
ENSMUSG00000030220.13	Arhgdib	Rho, GDP dissociation inhibitor (GDI) beta [Source:MGI Symbol;Acc:MGI:101940]	-1.03066	0.489486	5.61529e-07	1.05812e-05	-0.111576	0.925576	0.588285	0.99988
ENSMUSG00000022438.6	Parvb	parvin, beta [Source:MGI Symbol;Acc:MGI:2153063]	-0.794416	0.576577	5.614e-07	1.05812e-05	-0.00117713	0.999184	0.994064	0.99988
ENSMUSG00000038213.7	Tapbpl	TAP binding protein-like [Source:MGI Symbol;Acc:MGI:2384853]	-0.648207	0.638073	5.61324e-07	1.05812e-05	-0.0998925	0.933103	0.442567	0.99988
ENSMUSG00000074882.3	Cyp2c68	cytochrome P450, family 2, subfamily c, polypeptide 68 [Source:MGI Symbol;Acc:MGI:3612287]	0.70509	1.63025	5.70422e-07	1.07386e-05	0.202164	1.15042	0.150515	0.99988
ENSMUSG00000050192.8	Eif5a2	eukaryotic translation initiation factor 5A2 [Source:MGI Symbol;Acc:MGI:1933735]	-1.32378	0.399486	5.73837e-07	1.07928e-05	-0.396174	0.759871	0.0972257	0.968982
ENSMUSG00000067577.8	A430093F15Rik	RIKEN cDNA A430093F15 gene [Source:MGI Symbol;Acc:MGI:2685520]	-4.31614	0.0502011	5.89291e-07	1.1073e-05	-1.46398	0.362491	0.0790752	0.931962
ENSMUSG00000026928.14	Card9	caspase recruitment domain family, member 9 [Source:MGI Symbol;Acc:MGI:2685628]	-1.42601	0.372158	5.92384e-07	1.11137e-05	-0.120971	0.919568	0.6814	0.99988
ENSMUSG00000052087.13	Rgs14	regulator of G-protein signaling 14 [Source:MGI Symbol;Acc:MGI:1859709]	-1.36306	0.388756	5.92568e-07	1.11137e-05	-0.115512	0.923055	0.671054	0.99988
ENSMUSG00000042726.14	Trafd1	TRAF type zinc finger domain containing 1 [Source:MGI Symbol;Acc:MGI:1923551]	-0.506648	0.703856	5.93958e-07	1.11293e-05	-0.157519	0.896566	0.12175	0.986701
ENSMUSG00000078674.2	Mup18	major urinary protein 18 [Source:MGI Symbol;Acc:MGI:3705220]	2.53809	5.80819	6.06766e-07	1.13587e-05	0.964299	1.95111	0.114175	0.983901
ENSMUSG00000038507.6	Parp12	poly (ADP-ribose) polymerase family, member 12 [Source:MGI Symbol;Acc:MGI:2143990]	-0.567426	0.67482	6.09566e-07	1.14004e-05	-0.0568904	0.961334	0.617423	0.99988
ENSMUSG00000027635.15	Dsn1	DSN1 homolog, MIS12 kinetochore complex component [Source:MGI Symbol;Acc:MGI:1914184]	-1.18636	0.439411	6.19261e-07	1.15709e-05	-0.163012	0.893159	0.50306	0.99988
ENSMUSG00000039653.9	Baat	bile acid-Coenzyme A: amino acid N-acyltransferase [Source:MGI Symbol;Acc:MGI:106642]	0.371535	1.29373	6.24045e-07	1.16494e-05	0.154134	1.11275	0.0389378	0.797259
ENSMUSG00000074671.6	Tspyl3	TSPY-like 3 [Source:MGI Symbol;Acc:MGI:2139328]	-1.46589	0.362011	6.31607e-07	1.17796e-05	-0.169371	0.88923	0.56406	0.99988
ENSMUSG00000025968.16	Ndufs1	NADH dehydrogenase (ubiquinone) Fe-S protein 1 [Source:MGI Symbol;Acc:MGI:2443241]	0.355262	1.27922	6.36054e-07	1.18515e-05	0.130686	1.09481	0.0670619	0.899804
ENSMUSG00000023947.7	Nfkbie	nuclear factor of kappa light polypeptide gene enhancer in B cells inhibitor, epsilon [Source:MGI Symbol;Acc:MGI:1194908]	-0.936668	0.522438	6.56e-07	1.22117e-05	-0.339701	0.790205	0.0771782	0.930539
ENSMUSG00000032047.5	Acat1	acetyl-Coenzyme A acetyltransferase 1 [Source:MGI Symbol;Acc:MGI:87870]	0.55355	1.46769	6.59039e-07	1.22569e-05	0.341748	1.26729	0.00213003	0.234716
ENSMUSG00000015478.13	Rnf5	ring finger protein 5 [Source:MGI Symbol;Acc:MGI:1860076]	0.408385	1.3272	6.69334e-07	1.24368e-05	0.0169054	1.01179	0.838997	0.99988
ENSMUSG00000036948.17	BC037034	cDNA sequence BC037034 [Source:MGI Symbol;Acc:MGI:2385896]	-0.400834	0.757421	6.74478e-07	1.25207e-05	-0.0892884	0.939986	0.285845	0.99988
ENSMUSG00000039621.13	Prex1	phosphatidylinositol-3,4,5-trisphosphate-dependent Rac exchange factor 1 [Source:MGI Symbol;Acc:MGI:3040696]	-0.81245	0.569414	6.8127e-07	1.26234e-05	-0.0873397	0.941257	0.594866	0.99988
ENSMUSG00000012017.3	Scarf2	scavenger receptor class F, member 2 [Source:MGI Symbol;Acc:MGI:1858430]	-0.639403	0.641979	6.80986e-07	1.26234e-05	-0.0252943	0.98262	0.846671	0.99988
ENSMUSG00000028843.8	Sh3bgrl3	SH3 domain binding glutamic acid-rich protein-like 3 [Source:MGI Symbol;Acc:MGI:1920973]	-1.04521	0.484575	6.83568e-07	1.26542e-05	-0.301577	0.811365	0.153098	0.99988
ENSMUSG00000019467.13	Arhgef25	Rho guanine nucleotide exchange factor (GEF) 25 [Source:MGI Symbol;Acc:MGI:1277173]	-0.866394	0.548516	6.85223e-07	1.26731e-05	0.084135	1.06005	0.62584	0.99988
ENSMUSG00000032449.13	Slc25a36	solute carrier family 25, member 36 [Source:MGI Symbol;Acc:MGI:1924909]	-0.694236	0.618037	6.85962e-07	1.26751e-05	0.0551902	1.039	0.686006	0.99988
ENSMUSG00000027875.12	Hmgcs2	3-hydroxy-3-methylglutaryl-Coenzyme A synthase 2 [Source:MGI Symbol;Acc:MGI:101939]	0.499189	1.41342	6.90333e-07	1.27441e-05	0.24709	1.18681	0.0139856	0.547302
ENSMUSG00000032324.11	Tspan3	tetraspanin 3 [Source:MGI Symbol;Acc:MGI:1928098]	-0.85463	0.553007	6.9301e-07	1.27817e-05	-0.241076	0.846114	0.162257	0.99988
ENSMUSG00000024621.15	Csf1r	colony stimulating factor 1 receptor [Source:MGI Symbol;Acc:MGI:1339758]	-1.03876	0.486745	7.00492e-07	1.29078e-05	-0.263323	0.833167	0.208331	0.99988
ENSMUSG00000021418.15	Rpp40	ribonuclease P 40 subunit [Source:MGI Symbol;Acc:MGI:1346084]	0.623687	1.54081	7.02318e-07	1.29295e-05	0.0521388	1.0368	0.677946	0.99988
ENSMUSG00000066477.13	Gm16551	predicted gene 16551 [Source:MGI Symbol;Acc:MGI:4414971]	1.15162	2.22163	7.08105e-07	1.30241e-05	0.129429	1.09386	0.587236	0.99988
ENSMUSG00000033022.7	Cdo1	cysteine dioxygenase 1, cytosolic [Source:MGI Symbol;Acc:MGI:105925]	0.449918	1.36596	7.12815e-07	1.30986e-05	0.15684	1.11484	0.0839008	0.940021
ENSMUSG00000042759.12	Apobr	apolipoprotein B receptor [Source:MGI Symbol;Acc:MGI:2176230]	-1.09414	0.468416	7.68241e-07	1.41042e-05	-0.00859658	0.994059	0.969151	0.99988
ENSMUSG00000086054.2	Hnf1aos1	HNF1 homeobox A, opposite strand 1 [Source:MGI Symbol;Acc:MGI:3652225]	0.893726	1.85797	7.76641e-07	1.42453e-05	0.717536	1.64437	8.64975e-05	0.0393174
ENSMUSG00000031838.7	Ifi30	interferon gamma inducible protein 30 [Source:MGI Symbol;Acc:MGI:2137648]	-1.07612	0.474303	7.87185e-07	1.44255e-05	-0.364203	0.776898	0.0957643	0.964112
ENSMUSG00000031969.16	Acad8	acyl-Coenzyme A dehydrogenase family, member 8 [Source:MGI Symbol;Acc:MGI:1914198]	0.427384	1.34479	7.89859e-07	1.44612e-05	0.136394	1.09915	0.116416	0.983901
ENSMUSG00000028434.12	Epb41l4b	erythrocyte membrane protein band 4.1 like 4b [Source:MGI Symbol;Acc:MGI:1859149]	0.433412	1.35042	7.90848e-07	1.44661e-05	0.259026	1.19667	0.00315354	0.2712
ENSMUSG00000091575.2	2010016I18Rik	RIKEN cDNA 2010016I18 gene [Source:MGI Symbol;Acc:MGI:1916456]	-1.41938	0.373874	7.92421e-07	1.44816e-05	-0.226839	0.854505	0.409032	0.99988
ENSMUSG00000038178.16	Slc43a2	solute carrier family 43, member 2 [Source:MGI Symbol;Acc:MGI:2442746]	-0.780935	0.58199	7.97315e-07	1.45577e-05	-0.190901	0.876059	0.227258	0.99988
ENSMUSG00000029250.5	Polr2b	polymerase (RNA) II (DNA directed) polypeptide B [Source:MGI Symbol;Acc:MGI:2388280]	0.364865	1.28776	8.0554e-07	1.46945e-05	-0.00225937	0.998435	0.975728	0.99988
ENSMUSG00000047534.16	Mis18bp1	MIS18 binding protein 1 [Source:MGI Symbol;Acc:MGI:2145099]	-1.41553	0.374872	8.08439e-07	1.47339e-05	-0.316814	0.802841	0.25364	0.99988
ENSMUSG00000021068.15	Nin	ninein [Source:MGI Symbol;Acc:MGI:105108]	-0.713229	0.609953	8.09892e-07	1.4747e-05	-0.0356941	0.975562	0.802028	0.99988
ENSMUSG00000022892.10	App	amyloid beta (A4) precursor protein [Source:MGI Symbol;Acc:MGI:88059]	-0.563374	0.676718	8.24455e-07	1.49985e-05	-0.0813979	0.945141	0.475136	0.99988
ENSMUSG00000032387.15	Rbpms2	RNA binding protein with multiple splicing 2 [Source:MGI Symbol;Acc:MGI:1919223]	0.450129	1.36616	8.2544e-07	1.50027e-05	0.222074	1.16641	0.0153982	0.564198
ENSMUSG00000026307.12	Scly	selenocysteine lyase [Source:MGI Symbol;Acc:MGI:1355310]	0.335857	1.26213	8.34981e-07	1.51624e-05	0.116366	1.084	0.0880557	0.946235
ENSMUSG00000034786.17	Gpsm3	G-protein signalling modulator 3 (AGS3-like, C. elegans) [Source:MGI Symbol;Acc:MGI:2146785]	-1.15442	0.449246	8.364e-07	1.51744e-05	-0.125219	0.916865	0.59351	0.99988
ENSMUSG00000027261.2	Hao1	hydroxyacid oxidase 1, liver [Source:MGI Symbol;Acc:MGI:96011]	0.417183	1.33532	8.38371e-07	1.51963e-05	0.00596756	1.00414	0.944046	0.99988
ENSMUSG00000039187.16	Fanci	Fanconi anemia, complementation group I [Source:MGI Symbol;Acc:MGI:2384790]	-2.46182	0.181517	8.52801e-07	1.54439e-05	0.445727	1.362	0.289169	0.99988
ENSMUSG00000076612.7	Ighg2c	immunoglobulin heavy constant gamma 2C [Source:MGI Symbol;Acc:MGI:2686979]	-1.90247	0.267486	8.59947e-07	1.55592e-05	-0.343365	0.788201	0.371531	0.99988
ENSMUSG00000023961.16	Enpp4	ectonucleotide pyrophosphatase/phosphodiesterase 4 [Source:MGI Symbol;Acc:MGI:2682634]	-0.444356	0.734912	8.6075e-07	1.55596e-05	-0.0773252	0.947813	0.393865	0.99988
ENSMUSG00000029075.6	Tnfrsf4	tumor necrosis factor receptor superfamily, member 4 [Source:MGI Symbol;Acc:MGI:104512]	-1.599	0.330106	8.68983e-07	1.56943e-05	-0.239711	0.846915	0.491555	0.99988
ENSMUSG00000025196.4	Cpn1	carboxypeptidase N, polypeptide 1 [Source:MGI Symbol;Acc:MGI:2135874]	0.364468	1.28741	8.85514e-07	1.59784e-05	0.0675409	1.04793	0.362671	0.99988
ENSMUSG00000097194.2	9330175E14Rik	RIKEN cDNA 9330175E14 gene [Source:MGI Symbol;Acc:MGI:2443913]	-1.3248	0.399205	8.93494e-07	1.61079e-05	0.0171215	1.01194	0.948049	0.99988
ENSMUSG00000055809.7	Dnaaf3	dynein, axonemal assembly factor 3 [Source:MGI Symbol;Acc:MGI:3588207]	-1.64915	0.318829	9.05433e-07	1.62937e-05	-0.385414	0.765559	0.248638	0.99988
ENSMUSG00000030793.4	Pycard	PYD and CARD domain containing [Source:MGI Symbol;Acc:MGI:1931465]	-1.50243	0.352959	9.04989e-07	1.62937e-05	-0.318724	0.801778	0.304029	0.99988
ENSMUSG00000030968.3	Pdilt	protein disulfide isomerase-like, testis expressed [Source:MGI Symbol;Acc:MGI:1919080]	0.719917	1.64709	9.08975e-07	1.63427e-05	0.494246	1.40858	0.00123029	0.194514
ENSMUSG00000071379.1	Hpcal1	hippocalcin-like 1 [Source:MGI Symbol;Acc:MGI:1855689]	-0.458272	0.727857	9.11056e-07	1.63654e-05	-0.156652	0.897104	0.0943648	0.957734
ENSMUSG00000096422.2	Igkv12-44	immunoglobulin kappa variable 12-44 [Source:MGI Symbol;Acc:MGI:4439775]	-2.59314	0.165724	9.13054e-07	1.63779e-05	-1.25204	0.419854	0.000605088	0.139262
ENSMUSG00000030124.2	Lag3	lymphocyte-activation gene 3 [Source:MGI Symbol;Acc:MGI:106588]	-1.59955	0.32998	9.13388e-07	1.63779e-05	-0.783169	0.581089	0.0275042	0.716421
ENSMUSG00000056124.5	B4galt6	UDP-Gal:betaGlcNAc beta 1,4-galactosyltransferase, polypeptide 6 [Source:MGI Symbol;Acc:MGI:1928380]	-0.833533	0.561153	9.21124e-07	1.65018e-05	-0.340477	0.78978	0.0424625	0.80479
ENSMUSG00000032281.11	Acsbg1	acyl-CoA synthetase bubblegum family member 1 [Source:MGI Symbol;Acc:MGI:2385656]	-2.24117	0.211515	9.42984e-07	1.68632e-05	-0.218427	0.859502	0.612982	0.99988
ENSMUSG00000055675.6	Kbtbd11	kelch repeat and BTB (POZ) domain containing 11 [Source:MGI Symbol;Acc:MGI:1922151]	-1.03486	0.488062	9.42776e-07	1.68632e-05	0.079341	1.05654	0.709728	0.99988
ENSMUSG00000022947.7	Cbr3	carbonyl reductase 3 [Source:MGI Symbol;Acc:MGI:1309992]	-1.87653	0.272338	9.48454e-07	1.69308e-05	-0.551795	0.682171	0.162799	0.99988
ENSMUSG00000044583.13	Tlr7	toll-like receptor 7 [Source:MGI Symbol;Acc:MGI:2176882]	-1.269	0.414948	9.48205e-07	1.69308e-05	-0.217204	0.860231	0.378743	0.99988
ENSMUSG00000034457.10	Eda2r	ectodysplasin A2 receptor [Source:MGI Symbol;Acc:MGI:2442860]	-1.75474	0.296326	9.57248e-07	1.70725e-05	0.053451	1.03774	0.879633	0.99988
ENSMUSG00000022371.15	Col14a1	collagen, type XIV, alpha 1 [Source:MGI Symbol;Acc:MGI:1341272]	-0.650975	0.63685	9.61052e-07	1.71098e-05	-0.0384477	0.973702	0.772016	0.99988
ENSMUSG00000062866.15	Phactr2	phosphatase and actin regulator 2 [Source:MGI Symbol;Acc:MGI:2446138]	-0.798527	0.574936	9.60906e-07	1.71098e-05	-0.0225037	0.984523	0.88864	0.99988
ENSMUSG00000037944.8	Ccr7	chemokine (C-C motif) receptor 7 [Source:MGI Symbol;Acc:MGI:103011]	-1.38941	0.38172	9.66016e-07	1.71676e-05	-0.554892	0.680708	0.0679114	0.904155
ENSMUSG00000110018.1	RP24-502J3.1	RIKEN cDNA 5430437J10 gene [Source:MGI Symbol;Acc:MGI:1918682]	-3.25896	0.104461	9.65426e-07	1.71676e-05	-1.08436	0.471601	0.125519	0.986701
ENSMUSG00000034311.3	Kif4	kinesin family member 4 [Source:MGI Symbol;Acc:MGI:108389]	-1.73177	0.301082	9.96743e-07	1.76979e-05	-0.429685	0.742424	0.223893	0.99988
ENSMUSG00000005958.14	Ephb3	Eph receptor B3 [Source:MGI Symbol;Acc:MGI:104770]	-1.43106	0.370858	1.00161e-06	1.77685e-05	0.452601	1.3685	0.117748	0.986589
ENSMUSG00000029322.12	Plac8	placenta-specific 8 [Source:MGI Symbol;Acc:MGI:2445289]	-1.45035	0.365932	1.00279e-06	1.77738e-05	-0.355648	0.781518	0.230987	0.99988
ENSMUSG00000001100.10	Poldip2	polymerase (DNA-directed), delta interacting protein 2 [Source:MGI Symbol;Acc:MGI:1915061]	0.278903	1.21327	1.01703e-06	1.79942e-05	0.0326851	1.02291	0.567688	0.99988
ENSMUSG00000020402.11	Vdac1	voltage-dependent anion channel 1 [Source:MGI Symbol;Acc:MGI:106919]	0.340195	1.26593	1.01635e-06	1.79942e-05	0.00975374	1.00678	0.888617	0.99988
ENSMUSG00000052298.12	Cdc42se2	CDC42 small effector 2 [Source:MGI Symbol;Acc:MGI:1919979]	-0.511872	0.701312	1.01904e-06	1.80138e-05	-0.0987193	0.933862	0.349582	0.99988
ENSMUSG00000025375.15	Aatk	apoptosis-associated tyrosine kinase [Source:MGI Symbol;Acc:MGI:1197518]	0.874848	1.83382	1.02672e-06	1.81335e-05	0.212182	1.15844	0.260689	0.99988
ENSMUSG00000049858.7	Suox	sulfite oxidase [Source:MGI Symbol;Acc:MGI:2446117]	0.539472	1.45344	1.03194e-06	1.82097e-05	0.256157	1.19429	0.02035	0.633988
ENSMUSG00000020534.14	Shmt1	serine hydroxymethyltransferase 1 (soluble) [Source:MGI Symbol;Acc:MGI:98299]	0.504419	1.41855	1.03809e-06	1.8302e-05	0.234133	1.1762	0.023217	0.673515
ENSMUSG00000041498.13	Kif14	kinesin family member 14 [Source:MGI Symbol;Acc:MGI:1098226]	-2.68022	0.156017	1.05028e-06	1.85006e-05	-0.622338	0.649618	0.24661	0.99988
ENSMUSG00000001034.17	Mapk7	mitogen-activated protein kinase 7 [Source:MGI Symbol;Acc:MGI:1346347]	-0.661939	0.632028	1.05887e-06	1.86356e-05	-0.0964461	0.935334	0.489449	0.99988
ENSMUSG00000040690.15	Col16a1	collagen, type XVI, alpha 1 [Source:MGI Symbol;Acc:MGI:1095396]	-0.864132	0.549377	1.07503e-06	1.89033e-05	0.0798129	1.05688	0.655171	0.99988
ENSMUSG00000046841.5	Ckap4	cytoskeleton-associated protein 4 [Source:MGI Symbol;Acc:MGI:2444926]	-0.804375	0.57261	1.08158e-06	1.90018e-05	-0.0970016	0.934974	0.563914	0.99988
ENSMUSG00000016529.5	Il10	interleukin 10 [Source:MGI Symbol;Acc:MGI:96537]	-3.27595	0.103238	1.10792e-06	1.94474e-05	-1.02069	0.492881	0.0893287	0.947697
ENSMUSG00000018983.9	E2f2	E2F transcription factor 2 [Source:MGI Symbol;Acc:MGI:1096341]	-0.936448	0.522518	1.12734e-06	1.97536e-05	-0.411313	0.751939	0.0496003	0.830075
ENSMUSG00000040204.6	2810417H13Rik	PCNA clamp associated factor [Source:MGI Symbol;Acc:MGI:1915276]	-1.58615	0.33306	1.1271e-06	1.97536e-05	0.10733	1.07723	0.74031	0.99988
ENSMUSG00000021200.14	Asb2	ankyrin repeat and SOCS box-containing 2 [Source:MGI Symbol;Acc:MGI:1929743]	-1.1264	0.458059	1.16198e-06	2.03428e-05	-0.219333	0.858963	0.336181	0.99988
ENSMUSG00000049988.4	Lrrc25	leucine rich repeat containing 25 [Source:MGI Symbol;Acc:MGI:2445284]	-1.27531	0.413137	1.1761e-06	2.0554e-05	-0.258627	0.835883	0.325103	0.99988
ENSMUSG00000054226.13	Tprkb	Tp53rk binding protein [Source:MGI Symbol;Acc:MGI:1917036]	0.479245	1.39401	1.17519e-06	2.0554e-05	0.091952	1.06581	0.352111	0.99988
ENSMUSG00000035725.13	Prkx	protein kinase, X-linked [Source:MGI Symbol;Acc:MGI:1309999]	-0.627037	0.647505	1.1834e-06	2.06635e-05	-0.0867627	0.941633	0.507923	0.99988
ENSMUSG00000022656.15	Nectin3	nectin cell adhesion molecule 3 [Source:MGI Symbol;Acc:MGI:1930171]	0.378554	1.30004	1.18713e-06	2.06745e-05	0.288373	1.22126	0.000192162	0.0685076
ENSMUSG00000097352.7	C920009B18Rik	RIKEN cDNA C920009B18 gene [Source:MGI Symbol;Acc:MGI:3583961]	-1.99606	0.250684	1.18524e-06	2.06745e-05	-0.835769	0.560284	0.0250465	0.684656
ENSMUSG00000023274.14	Cd4	CD4 antigen [Source:MGI Symbol;Acc:MGI:88335]	-1.25334	0.419476	1.18619e-06	2.06745e-05	-0.243599	0.844636	0.377855	0.99988
ENSMUSG00000026480.12	Ncf2	neutrophil cytosolic factor 2 [Source:MGI Symbol;Acc:MGI:97284]	-1.27233	0.413992	1.19894e-06	2.08619e-05	-0.213949	0.862174	0.416191	0.99988
ENSMUSG00000015133.17	Lrrk1	leucine-rich repeat kinase 1 [Source:MGI Symbol;Acc:MGI:2142227]	-0.551531	0.682296	1.21532e-06	2.11285e-05	-0.137277	0.909234	0.23066	0.99988
ENSMUSG00000026289.15	Atg16l1	autophagy related 16-like 1 (S. cerevisiae) [Source:MGI Symbol;Acc:MGI:1924290]	0.247622	1.18725	1.22052e-06	2.12005e-05	0.132266	1.09601	0.0107311	0.500204
ENSMUSG00000020493.8	Prr11	proline rich 11 [Source:MGI Symbol;Acc:MGI:2444496]	-1.84952	0.277484	1.22933e-06	2.13165e-05	-0.0415494	0.971611	0.908605	0.99988
ENSMUSG00000019998.5	Stx7	syntaxin 7 [Source:MGI Symbol;Acc:MGI:1858210]	-0.358396	0.780031	1.22867e-06	2.13165e-05	0.0502468	1.03544	0.495154	0.99988
ENSMUSG00000025393.12	Atp5b	ATP synthase, H+ transporting mitochondrial F1 complex, beta subunit [Source:MGI Symbol;Acc:MGI:107801]	0.305547	1.23589	1.23066e-06	2.13211e-05	-0.0310958	0.978677	0.621652	0.99988
ENSMUSG00000022550.17	Adck5	aarF domain containing kinase 5 [Source:MGI Symbol;Acc:MGI:2679274]	0.62284	1.5399	1.23399e-06	2.13603e-05	0.155394	1.11373	0.22906	0.99988
ENSMUSG00000035365.15	Parpbp	PARP1 binding protein [Source:MGI Symbol;Acc:MGI:1922567]	-2.56358	0.169155	1.23672e-06	2.13891e-05	-0.00978553	0.99324	0.984689	0.99988
ENSMUSG00000021253.6	Tgfb3	transforming growth factor, beta 3 [Source:MGI Symbol;Acc:MGI:98727]	-1.21273	0.431453	1.25252e-06	2.16436e-05	-0.174694	0.885955	0.483101	0.99988
ENSMUSG00000006369.14	Fbln1	fibulin 1 [Source:MGI Symbol;Acc:MGI:95487]	-2.10831	0.231918	1.25467e-06	2.1662e-05	-0.245642	0.843441	0.558226	0.99988
ENSMUSG00000023940.14	Sgol1	shugoshin-like 1 (S. pombe) [Source:MGI Symbol;Acc:MGI:1919665]	-1.83132	0.281007	1.25731e-06	2.16889e-05	-0.132073	0.91252	0.711876	0.99988
ENSMUSG00000029388.14	Eif2b1	eukaryotic translation initiation factor 2B, subunit 1 (alpha) [Source:MGI Symbol;Acc:MGI:2384802]	0.37594	1.29768	1.27385e-06	2.19553e-05	-0.0765208	0.948342	0.331304	0.99988
ENSMUSG00000042804.13	Gpr153	G protein-coupled receptor 153 [Source:MGI Symbol;Acc:MGI:1916157]	-1.07755	0.473834	1.27801e-06	2.2008e-05	-0.257628	0.836462	0.226242	0.99988
ENSMUSG00000006519.11	Cyba	cytochrome b-245, alpha polypeptide [Source:MGI Symbol;Acc:MGI:1316658]	-1.54532	0.34262	1.2798e-06	2.20199e-05	-0.410148	0.752546	0.199733	0.99988
ENSMUSG00000027646.15	Src	Rous sarcoma oncogene [Source:MGI Symbol;Acc:MGI:98397]	-0.859456	0.55116	1.30783e-06	2.24828e-05	-0.243891	0.844465	0.169632	0.99988
ENSMUSG00000033420.12	Antxr1	anthrax toxin receptor 1 [Source:MGI Symbol;Acc:MGI:1916788]	-0.828406	0.563151	1.30947e-06	2.24915e-05	-0.10951	0.926903	0.496502	0.99988
ENSMUSG00000045573.9	Penk	preproenkephalin [Source:MGI Symbol;Acc:MGI:104629]	-4.61792	0.0407257	1.318e-06	2.26187e-05	-1.03748	0.487176	0.242493	0.99988
ENSMUSG00000033502.14	Cdc14a	CDC14 cell division cycle 14A [Source:MGI Symbol;Acc:MGI:2442676]	-0.697622	0.616588	1.32646e-06	2.27444e-05	-0.114731	0.923554	0.423454	0.99988
ENSMUSG00000094689.1	Ighv1-81	immunoglobulin heavy variable 1-81 [Source:MGI Symbol;Acc:MGI:4439635]	-2.44248	0.183967	1.32794e-06	2.27502e-05	-0.0487637	0.966764	0.918491	0.99988
ENSMUSG00000032079.12	Apoa5	apolipoprotein A-V [Source:MGI Symbol;Acc:MGI:1913363]	0.625313	1.54255	1.33238e-06	2.28068e-05	-0.0942387	0.936766	0.466202	0.99988
ENSMUSG00000018909.15	Arrb1	arrestin, beta 1 [Source:MGI Symbol;Acc:MGI:99473]	-0.689677	0.619993	1.3381e-06	2.28851e-05	-0.0653387	0.955721	0.644979	0.99988
ENSMUSG00000031778.13	Cx3cl1	chemokine (C-X3-C motif) ligand 1 [Source:MGI Symbol;Acc:MGI:1097153]	-1.07384	0.475054	1.3456e-06	2.2974e-05	-0.201927	0.869389	0.351534	0.99988
ENSMUSG00000052337.15	Immt	inner membrane protein, mitochondrial [Source:MGI Symbol;Acc:MGI:1923864]	0.341631	1.26719	1.34518e-06	2.2974e-05	0.10252	1.07365	0.147813	0.99988
ENSMUSG00000032691.14	Nlrp3	NLR family, pyrin domain containing 3 [Source:MGI Symbol;Acc:MGI:2653833]	-1.41595	0.374763	1.35156e-06	2.30364e-05	-0.0248573	0.982918	0.93182	0.99988
ENSMUSG00000023191.9	P3h3	prolyl 3-hydroxylase 3 [Source:MGI Symbol;Acc:MGI:1315208]	-0.70643	0.612835	1.35125e-06	2.30364e-05	0.0378138	1.02656	0.797193	0.99988
ENSMUSG00000031503.13	Col4a2	collagen, type IV, alpha 2 [Source:MGI Symbol;Acc:MGI:88455]	-0.801749	0.573653	1.35292e-06	2.304e-05	-0.146372	0.90352	0.380185	0.99988
ENSMUSG00000022110.13	Sucla2	succinate-Coenzyme A ligase, ADP-forming, beta subunit [Source:MGI Symbol;Acc:MGI:1306775]	0.430558	1.34776	1.37379e-06	2.33755e-05	0.0817074	1.05827	0.359762	0.99988
ENSMUSG00000000861.15	Bcl11a	B cell CLL/lymphoma 11A (zinc finger protein) [Source:MGI Symbol;Acc:MGI:106190]	-1.64809	0.319062	1.37543e-06	2.33835e-05	-0.564736	0.676079	0.0892726	0.947697
ENSMUSG00000047878.12	A4galt	alpha 1,4-galactosyltransferase [Source:MGI Symbol;Acc:MGI:3512453]	-1.21667	0.430276	1.38635e-06	2.3549e-05	-0.317834	0.802274	0.191205	0.99988
ENSMUSG00000002603.15	Tgfb1	transforming growth factor, beta 1 [Source:MGI Symbol;Acc:MGI:98725]	-0.751897	0.593822	1.40602e-06	2.3863e-05	-0.113382	0.924418	0.469223	0.99988
ENSMUSG00000031497.9	Tnfsf13b	tumor necrosis factor (ligand) superfamily, member 13b [Source:MGI Symbol;Acc:MGI:1344376]	-1.55973	0.339214	1.42953e-06	2.42414e-05	-0.226837	0.854506	0.48791	0.99988
ENSMUSG00000047867.11	Gimap6	GTPase, IMAP family member 6 [Source:MGI Symbol;Acc:MGI:1918876]	-0.634071	0.644356	1.43146e-06	2.42536e-05	-0.112472	0.925002	0.392623	0.99988
ENSMUSG00000034401.16	Spata6	spermatogenesis associated 6 [Source:MGI Symbol;Acc:MGI:1915196]	-0.859352	0.5512	1.44114e-06	2.43969e-05	-0.132637	0.912163	0.435326	0.99988
ENSMUSG00000034614.14	Pik3ip1	phosphoinositide-3-kinase interacting protein 1 [Source:MGI Symbol;Acc:MGI:1917016]	-0.84202	0.557862	1.44801e-06	2.44925e-05	-0.49209	0.710994	0.00457191	0.325018
ENSMUSG00000022325.14	Pop1	processing of precursor 1, ribonuclease P/MRP family, (S. cerevisiae) [Source:MGI Symbol;Acc:MGI:1914974]	0.536869	1.45082	1.45183e-06	2.45156e-05	0.166072	1.122	0.134691	0.986701
ENSMUSG00000043336.14	Filip1l	filamin A interacting protein 1-like [Source:MGI Symbol;Acc:MGI:1925999]	-0.891865	0.538917	1.45114e-06	2.45156e-05	-0.15401	0.898749	0.401294	0.99988
ENSMUSG00000041426.12	Hibch	3-hydroxyisobutyryl-Coenzyme A hydrolase [Source:MGI Symbol;Acc:MGI:1923792]	0.374298	1.29621	1.4553e-06	2.4543e-05	0.240105	1.18108	0.00190667	0.232906
ENSMUSG00000025103.8	Btbd1	BTB (POZ) domain containing 1 [Source:MGI Symbol;Acc:MGI:1933765]	0.302176	1.233	1.4565e-06	2.4543e-05	0.102254	1.07345	0.10466	0.979556
ENSMUSG00000055717.13	Slain1	SLAIN motif family, member 1 [Source:MGI Symbol;Acc:MGI:2145578]	-1.75958	0.295333	1.45714e-06	2.4543e-05	0.16424	1.12058	0.607676	0.99988
ENSMUSG00000028923.14	Necap2	NECAP endocytosis associated 2 [Source:MGI Symbol;Acc:MGI:1913397]	-0.613888	0.653434	1.47004e-06	2.47395e-05	-0.145923	0.903801	0.256348	0.99988
ENSMUSG00000038775.14	Vill	villin-like [Source:MGI Symbol;Acc:MGI:1201781]	-0.979113	0.507291	1.47185e-06	2.4749e-05	-1.21595	0.43049	4.58224e-10	2.77714e-06
ENSMUSG00000015854.7	Cd5l	CD5 antigen-like [Source:MGI Symbol;Acc:MGI:1334419]	-1.24858	0.420864	1.51417e-06	2.54394e-05	-0.405332	0.755063	0.118477	0.986701
ENSMUSG00000055745.4	Ldoc1l	leucine zipper, down-regulated in cancer 1-like [Source:MGI Symbol;Acc:MGI:2675858]	-1.37331	0.386004	1.55243e-06	2.60603e-05	-0.294549	0.815327	0.30694	0.99988
ENSMUSG00000022751.8	Nit2	nitrilase family, member 2 [Source:MGI Symbol;Acc:MGI:1261838]	0.492392	1.40678	1.55837e-06	2.61381e-05	0.116913	1.08441	0.25435	0.99988
ENSMUSG00000026341.16	Actr3	ARP3 actin-related protein 3 [Source:MGI Symbol;Acc:MGI:1921367]	-0.31063	0.80629	1.57935e-06	2.64678e-05	-0.00262021	0.998185	0.967899	0.99988
ENSMUSG00000024663.17	Rab3il1	RAB3A interacting protein (rabin3)-like 1 [Source:MGI Symbol;Acc:MGI:1922010]	-0.728795	0.603408	1.6069e-06	2.69069e-05	0.0472282	1.03328	0.756988	0.99988
ENSMUSG00000039585.15	Myo9a	myosin IXa [Source:MGI Symbol;Acc:MGI:107735]	-0.927243	0.525862	1.6147e-06	2.70148e-05	-0.0975986	0.934587	0.609288	0.99988
ENSMUSG00000031821.11	Gins2	GINS complex subunit 2 (Psf2 homolog) [Source:MGI Symbol;Acc:MGI:1921019]	-1.31012	0.403288	1.62787e-06	2.72124e-05	-0.472257	0.720836	0.109128	0.982605
ENSMUSG00000037820.15	Tgm2	transglutaminase 2, C polypeptide [Source:MGI Symbol;Acc:MGI:98731]	-0.667867	0.629436	1.64646e-06	2.75002e-05	-0.428666	0.742948	0.00209935	0.232906
ENSMUSG00000039153.16	Runx2	runt related transcription factor 2 [Source:MGI Symbol;Acc:MGI:99829]	-1.5688	0.337089	1.65955e-06	2.76956e-05	-0.365164	0.77638	0.281359	0.99988
ENSMUSG00000025867.8	Cplx2	complexin 2 [Source:MGI Symbol;Acc:MGI:104726]	-0.7462	0.596172	1.67682e-06	2.79371e-05	-0.179407	0.883066	0.251963	0.99988
ENSMUSG00000027737.10	Slc7a11	solute carrier family 7 (cationic amino acid transporter, y+ system), member 11 [Source:MGI Symbol;Acc:MGI:1347355]	-3.91829	0.0661421	1.67571e-06	2.79371e-05	-0.27889	0.824225	0.695799	0.99988
ENSMUSG00000001750.15	Tcirg1	T cell, immune regulator 1, ATPase, H+ transporting, lysosomal V0 protein A3 [Source:MGI Symbol;Acc:MGI:1350931]	-0.465717	0.724111	1.6784e-06	2.79403e-05	-0.130369	0.913598	0.181815	0.99988
ENSMUSG00000036931.14	Nfkbid	nuclear factor of kappa light polypeptide gene enhancer in B cells inhibitor, delta [Source:MGI Symbol;Acc:MGI:3041243]	-1.55101	0.34127	1.69329e-06	2.81648e-05	-0.399963	0.757877	0.233938	0.99988
ENSMUSG00000001155.13	Ftcd	formiminotransferase cyclodeaminase [Source:MGI Symbol;Acc:MGI:1339962]	0.472318	1.38734	1.69985e-06	2.82503e-05	-0.139808	0.90764	0.157015	0.99988
ENSMUSG00000002010.17	Idh3g	isocitrate dehydrogenase 3 (NAD+), gamma [Source:MGI Symbol;Acc:MGI:1099463]	0.346576	1.27154	1.71124e-06	2.8416e-05	0.0859435	1.06138	0.236737	0.99988
ENSMUSG00000032066.9	Bco2	beta-carotene oxygenase 2 [Source:MGI Symbol;Acc:MGI:2177469]	0.448974	1.36507	1.7367e-06	2.87996e-05	0.233225	1.17546	0.0124415	0.52853
ENSMUSG00000029484.12	Anxa3	annexin A3 [Source:MGI Symbol;Acc:MGI:1201378]	-0.865822	0.548734	1.73722e-06	2.87996e-05	-0.17512	0.885694	0.33297	0.99988
ENSMUSG00000031075.18	Ano1	anoctamin 1, calcium activated chloride channel [Source:MGI Symbol;Acc:MGI:2142149]	-0.601561	0.659041	1.74089e-06	2.88364e-05	0.184566	1.13647	0.135176	0.986701
ENSMUSG00000020458.16	Rtn4	reticulon 4 [Source:MGI Symbol;Acc:MGI:1915835]	-0.508941	0.702738	1.79902e-06	2.97746e-05	0.0418099	1.0294	0.693821	0.99988
ENSMUSG00000057219.11	Armc7	armadillo repeat containing 7 [Source:MGI Symbol;Acc:MGI:2679719]	-0.606734	0.656681	1.80942e-06	2.99221e-05	-0.191684	0.875583	0.146681	0.99988
ENSMUSG00000029064.15	Gnb1	guanine nucleotide binding protein (G protein), beta 1 [Source:MGI Symbol;Acc:MGI:95781]	-0.198538	0.871433	1.81633e-06	3.00115e-05	-0.0563044	0.961725	0.179602	0.99988
ENSMUSG00000062908.12	Acadm	acyl-Coenzyme A dehydrogenase, medium chain [Source:MGI Symbol;Acc:MGI:87867]	0.433698	1.35069	1.81955e-06	3.00151e-05	0.245967	1.18589	0.00678858	0.395609
ENSMUSG00000040118.15	Cacna2d1	calcium channel, voltage-dependent, alpha2/delta subunit 1 [Source:MGI Symbol;Acc:MGI:88295]	-0.875518	0.545058	1.81901e-06	3.00151e-05	0.232215	1.17464	0.165164	0.99988
ENSMUSG00000037762.6	Slc16a9	solute carrier family 16 (monocarboxylic acid transporters), member 9 [Source:MGI Symbol;Acc:MGI:1914109]	-0.956494	0.515308	1.83745e-06	3.02854e-05	-0.0267554	0.981625	0.8905	0.99988
ENSMUSG00000021810.2	Ecd	ecdysoneless homolog (Drosophila) [Source:MGI Symbol;Acc:MGI:1917851]	0.29724	1.22879	1.87374e-06	3.0858e-05	0.0220898	1.01543	0.725177	0.99988
ENSMUSG00000029581.14	Fscn1	fascin actin-bundling protein 1 [Source:MGI Symbol;Acc:MGI:1352745]	-0.700267	0.615458	1.8809e-06	3.09505e-05	-0.0276131	0.981042	0.854374	0.99988
ENSMUSG00000038286.10	Bphl	biphenyl hydrolase-like (serine hydrolase, breast epithelial mucin-associated antigen) [Source:MGI Symbol;Acc:MGI:1915271]	0.410453	1.3291	1.92791e-06	3.1698e-05	0.176427	1.13008	0.0404809	0.799171
ENSMUSG00000020077.14	Srgn	serglycin [Source:MGI Symbol;Acc:MGI:97756]	-1.08996	0.469775	1.93241e-06	3.17458e-05	-0.0436151	0.970221	0.848999	0.99988
ENSMUSG00000075704.16	Txnrd2	thioredoxin reductase 2 [Source:MGI Symbol;Acc:MGI:1347023]	0.598019	1.51364	1.93635e-06	3.17845e-05	0.0943303	1.06757	0.453558	0.99988
ENSMUSG00000003051.13	Elf3	E74-like factor 3 [Source:MGI Symbol;Acc:MGI:1101781]	-1.70742	0.306206	1.94253e-06	3.18597e-05	-0.747665	0.595567	0.0377886	0.794898
ENSMUSG00000027359.16	Slc27a2	solute carrier family 27 (fatty acid transporter), member 2 [Source:MGI Symbol;Acc:MGI:1347099]	0.528305	1.44223	1.94702e-06	3.19071e-05	0.322692	1.25066	0.00364867	0.288545
ENSMUSG00000090164.8	BC035044	cDNA sequence BC035044 [Source:MGI Symbol;Acc:MGI:2448540]	-1.57208	0.336323	1.94861e-06	3.19071e-05	0.0530727	1.03747	0.861536	0.99988
ENSMUSG00000054675.5	Tmem119	transmembrane protein 119 [Source:MGI Symbol;Acc:MGI:2385228]	-1.52416	0.347683	1.95678e-06	3.20146e-05	-0.352373	0.783295	0.278261	0.99988
ENSMUSG00000063590.3	Slc22a28	solute carrier family 22, member 28 [Source:MGI Symbol;Acc:MGI:3645714]	1.19479	2.28912	1.96446e-06	3.2114e-05	0.178736	1.13189	0.5807	0.99988
ENSMUSG00000031782.15	Coq9	coenzyme Q9 [Source:MGI Symbol;Acc:MGI:1915164]	0.322322	1.25034	1.97516e-06	3.22626e-05	0.0045235	1.00314	0.947097	0.99988
ENSMUSG00000026003.5	Acadl	acyl-Coenzyme A dehydrogenase, long-chain [Source:MGI Symbol;Acc:MGI:87866]	0.391111	1.3114	2.00635e-06	3.27453e-05	0.163402	1.11993	0.046799	0.825315
ENSMUSG00000049321.17	Zfp2	zinc finger protein 2 [Source:MGI Symbol;Acc:MGI:99167]	0.532179	1.44611	2.01709e-06	3.28937e-05	0.0603561	1.04272	0.587868	0.99988
ENSMUSG00000024235.10	Map3k8	mitogen-activated protein kinase kinase kinase 8 [Source:MGI Symbol;Acc:MGI:1346878]	-0.746694	0.595968	2.02209e-06	3.29483e-05	-0.0921575	0.938119	0.547706	0.99988
ENSMUSG00000028369.15	Svep1	sushi, von Willebrand factor type A, EGF and pentraxin domain containing 1 [Source:MGI Symbol;Acc:MGI:1928849]	-1.58672	0.332927	2.02618e-06	3.29881e-05	-0.303043	0.810541	0.343791	0.99988
ENSMUSG00000098014.1	Gm26967	predicted gene, 26967 [Source:MGI Symbol;Acc:MGI:5504082]	0.973392	1.96345	2.03869e-06	3.31648e-05	0.496435	1.41072	0.0201401	0.632432
ENSMUSG00000054855.13	Rnd1	Rho family GTPase 1 [Source:MGI Symbol;Acc:MGI:2444878]	-0.684315	0.622301	2.04899e-06	3.33052e-05	-0.148278	0.902327	0.296041	0.99988
ENSMUSG00000072941.5	Sod3	superoxide dismutase 3, extracellular [Source:MGI Symbol;Acc:MGI:103181]	-0.545627	0.685094	2.05993e-06	3.34559e-05	-0.0550555	0.962557	0.630388	0.99988
ENSMUSG00000037972.6	Snn	stannin [Source:MGI Symbol;Acc:MGI:1276549]	-0.887979	0.54037	2.0629e-06	3.34769e-05	-0.18423	0.880119	0.322428	0.99988
ENSMUSG00000025648.17	Pfkfb4	6-phosphofructo-2-kinase/fructose-2,6-biphosphatase 4 [Source:MGI Symbol;Acc:MGI:2687284]	-0.947416	0.51856	2.07516e-06	3.36486e-05	-0.114644	0.92361	0.558381	0.99988
ENSMUSG00000042642.13	Flad1	flavin adenine dinucleotide synthetase 1 [Source:MGI Symbol;Acc:MGI:2443030]	0.356548	1.28036	2.09182e-06	3.38913e-05	0.0338845	1.02376	0.654509	0.99988
ENSMUSG00000026519.16	Tmem63a	transmembrane protein 63a [Source:MGI Symbol;Acc:MGI:2384789]	0.480348	1.39508	2.18216e-06	3.53262e-05	0.0707283	1.05025	0.485041	0.99988
ENSMUSG00000052062.14	Pard3b	par-3 family cell polarity regulator beta [Source:MGI Symbol;Acc:MGI:1919301]	0.59604	1.51156	2.21262e-06	3.57904e-05	0.0785791	1.05598	0.562336	0.99988
ENSMUSG00000005672.12	Kit	KIT proto-oncogene receptor tyrosine kinase [Source:MGI Symbol;Acc:MGI:96677]	-0.722498	0.606047	2.22729e-06	3.59986e-05	0.176572	1.1302	0.251012	0.99988
ENSMUSG00000042118.7	Bhmt2	betaine-homocysteine methyltransferase 2 [Source:MGI Symbol;Acc:MGI:1891379]	0.401544	1.32092	2.2315e-06	3.60375e-05	-0.0157406	0.989149	0.853009	0.99988
ENSMUSG00000008318.10	Relt	RELT tumor necrosis factor receptor [Source:MGI Symbol;Acc:MGI:2443373]	-1.4128	0.375581	2.23376e-06	3.60449e-05	-0.496976	0.708591	0.101548	0.976387
ENSMUSG00000032024.10	Clmp	CXADR-like membrane protein [Source:MGI Symbol;Acc:MGI:1918816]	-1.12644	0.458043	2.26422e-06	3.65068e-05	-0.528257	0.693392	0.0251119	0.684656
ENSMUSG00000016194.14	Hsd11b1	hydroxysteroid 11-beta dehydrogenase 1 [Source:MGI Symbol;Acc:MGI:103562]	0.544194	1.45821	2.28596e-06	3.68277e-05	0.0347496	1.02438	0.762758	0.99988
ENSMUSG00000079442.12	St6galnac4	ST6 (alpha-N-acetyl-neuraminyl-2,3-beta-galactosyl-1,3)-N-acetylgalactosaminide alpha-2,6-sialyltransferase 4 [Source:MGI Symbol;Acc:MGI:1341894]	-1.03375	0.488438	2.29104e-06	3.68798e-05	0.266819	1.20315	0.207512	0.99988
ENSMUSG00000066026.14	Dhrs3	dehydrogenase/reductase (SDR family) member 3 [Source:MGI Symbol;Acc:MGI:1315215]	0.379166	1.30059	2.30716e-06	3.71095e-05	0.188839	1.13985	0.0183903	0.59989
ENSMUSG00000034652.12	Cd300a	CD300A molecule [Source:MGI Symbol;Acc:MGI:2443411]	-1.20428	0.433985	2.31248e-06	3.71652e-05	-0.327007	0.797189	0.201326	0.99988
ENSMUSG00000061540.3	Orm2	orosomucoid 2 [Source:MGI Symbol;Acc:MGI:97444]	-2.32896	0.199027	2.31477e-06	3.71721e-05	-0.760279	0.590382	0.122273	0.986701
ENSMUSG00000020363.6	Gfpt2	glutamine fructose-6-phosphate transaminase 2 [Source:MGI Symbol;Acc:MGI:1338883]	-1.29251	0.408241	2.3337e-06	3.7446e-05	-0.435201	0.739591	0.115409	0.983901
ENSMUSG00000020275.9	Rel	reticuloendotheliosis oncogene [Source:MGI Symbol;Acc:MGI:97897]	-0.870025	0.547138	2.34101e-06	3.75331e-05	-0.0364528	0.975049	0.842095	0.99988
ENSMUSG00000042489.15	Clspn	claspin [Source:MGI Symbol;Acc:MGI:2445153]	-1.99574	0.250739	2.34468e-06	3.75619e-05	0.0682163	1.04842	0.864666	0.99988
ENSMUSG00000070327.14	Rnf213	ring finger protein 213 [Source:MGI Symbol;Acc:MGI:1289196]	-0.85875	0.55143	2.35411e-06	3.76827e-05	0.00540759	1.00376	0.97627	0.99988
ENSMUSG00000024507.6	Hsd17b4	hydroxysteroid (17-beta) dehydrogenase 4 [Source:MGI Symbol;Acc:MGI:105089]	0.35497	1.27896	2.3901e-06	3.81875e-05	0.131363	1.09533	0.0810495	0.934458
ENSMUSG00000040276.14	Pacsin1	protein kinase C and casein kinase substrate in neurons 1 [Source:MGI Symbol;Acc:MGI:1345181]	-1.6822	0.311607	2.39138e-06	3.81875e-05	0.253609	1.19219	0.501084	0.99988
ENSMUSG00000024548.11	Setbp1	SET binding protein 1 [Source:MGI Symbol;Acc:MGI:1933199]	-1.48392	0.357515	2.38835e-06	3.81875e-05	0.213955	1.15986	0.433887	0.99988
ENSMUSG00000018507.16	Trpv2	transient receptor potential cation channel, subfamily V, member 2 [Source:MGI Symbol;Acc:MGI:1341836]	-1.10923	0.463542	2.39465e-06	3.82093e-05	-0.0294052	0.979824	0.901442	0.99988
ENSMUSG00000002297.15	Dbf4	DBF4 zinc finger [Source:MGI Symbol;Acc:MGI:1351328]	-0.658909	0.633357	2.42491e-06	3.86613e-05	-0.215155	0.861453	0.14386	0.99988
ENSMUSG00000005973.6	Rcn1	reticulocalbin 1 [Source:MGI Symbol;Acc:MGI:104559]	-0.687859	0.620774	2.44394e-06	3.89336e-05	0.0759194	1.05403	0.603292	0.99988
ENSMUSG00000025743.14	Sdc3	syndecan 3 [Source:MGI Symbol;Acc:MGI:1349163]	-1.0393	0.486565	2.48135e-06	3.9498e-05	-0.144006	0.905003	0.51399	0.99988
ENSMUSG00000040613.14	Apobec1	apolipoprotein B mRNA editing enzyme, catalytic polypeptide 1 [Source:MGI Symbol;Acc:MGI:103298]	-0.712927	0.610081	2.53207e-06	4.02734e-05	-0.065473	0.955632	0.6672	0.99988
ENSMUSG00000021947.10	Cryl1	crystallin, lambda 1 [Source:MGI Symbol;Acc:MGI:1915881]	0.756049	1.68886	2.54369e-06	4.04261e-05	-0.0744767	0.949687	0.644579	0.99988
ENSMUSG00000074342.3	I830077J02Rik	RIKEN cDNA I830077J02 gene [Source:MGI Symbol;Acc:MGI:3588284]	-1.06137	0.479177	2.55078e-06	4.05066e-05	0.0780888	1.05562	0.724893	0.99988
ENSMUSG00000029445.13	Hpd	4-hydroxyphenylpyruvic acid dioxygenase [Source:MGI Symbol;Acc:MGI:96213]	0.438522	1.35522	2.63377e-06	4.17581e-05	0.189991	1.14076	0.0417897	0.802344
ENSMUSG00000025137.15	Pcyt2	phosphate cytidylyltransferase 2, ethanolamine [Source:MGI Symbol;Acc:MGI:1915921]	0.430967	1.34814	2.63372e-06	4.17581e-05	-0.00548722	0.996204	0.95235	0.99988
ENSMUSG00000044748.8	Defb1	defensin beta 1 [Source:MGI Symbol;Acc:MGI:1096878]	-1.46189	0.363017	2.73299e-06	4.32723e-05	-0.145498	0.904067	0.626601	0.99988
ENSMUSG00000037031.9	Tspan15	tetraspanin 15 [Source:MGI Symbol;Acc:MGI:1917673]	-0.814986	0.568414	2.7336e-06	4.32723e-05	-0.063233	0.957117	0.714873	0.99988
ENSMUSG00000006476.19	Nsmf	NMDA receptor synaptonuclear signaling and neuronal migration factor [Source:MGI Symbol;Acc:MGI:1861755]	0.495674	1.40998	2.74667e-06	4.34448e-05	0.294241	1.22624	0.00550389	0.356467
ENSMUSG00000030731.13	Syt3	synaptotagmin III [Source:MGI Symbol;Acc:MGI:99665]	0.847636	1.79955	2.78633e-06	4.40372e-05	0.0291679	1.02042	0.873639	0.99988
ENSMUSG00000026617.16	Bpnt1	bisphosphate 3'-nucleotidase 1 [Source:MGI Symbol;Acc:MGI:1338800]	0.277145	1.21179	2.79576e-06	4.40723e-05	0.158343	1.116	0.00784162	0.434684
ENSMUSG00000076680.1	Ighv6-6	immunoglobulin heavy variable 6-6 [Source:MGI Symbol;Acc:MGI:4439619]	-3.24311	0.105616	2.79316e-06	4.40723e-05	-0.873488	0.545826	0.122032	0.986701
ENSMUSG00000024397.14	Aif1	allograft inflammatory factor 1 [Source:MGI Symbol;Acc:MGI:1343098]	-1.41378	0.375328	2.79736e-06	4.40723e-05	-0.431511	0.741485	0.153513	0.99988
ENSMUSG00000016534.15	Lamp2	lysosomal-associated membrane protein 2 [Source:MGI Symbol;Acc:MGI:96748]	0.280596	1.2147	2.79124e-06	4.40723e-05	0.0797371	1.05683	0.182975	0.99988
ENSMUSG00000022219.9	Cideb	cell death-inducing DNA fragmentation factor, alpha subunit-like effector B [Source:MGI Symbol;Acc:MGI:1270844]	0.317254	1.24596	2.83172e-06	4.45469e-05	0.225203	1.16894	0.000897637	0.170884
ENSMUSG00000029436.9	Mmp17	matrix metallopeptidase 17 [Source:MGI Symbol;Acc:MGI:1346076]	-1.32581	0.398926	2.83195e-06	4.45469e-05	0.127785	1.09262	0.655519	0.99988
ENSMUSG00000005696.11	Sh2d1a	SH2 domain containing 1A [Source:MGI Symbol;Acc:MGI:1328352]	-2.41817	0.187093	2.83707e-06	4.45574e-05	-1.04635	0.484192	0.0478852	0.830075
ENSMUSG00000037957.14	Wdr20	WD repeat domain 20 [Source:MGI Symbol;Acc:MGI:1916891]	0.278978	1.21334	2.83593e-06	4.45574e-05	-0.0514211	0.964985	0.398597	0.99988
ENSMUSG00000028163.17	Nfkb1	nuclear factor of kappa light polypeptide gene enhancer in B cells 1, p105 [Source:MGI Symbol;Acc:MGI:97312]	-0.388194	0.764086	2.84339e-06	4.46216e-05	-0.109699	0.926781	0.18855	0.99988
ENSMUSG00000026170.6	Cyp27a1	cytochrome P450, family 27, subfamily a, polypeptide 1 [Source:MGI Symbol;Acc:MGI:88594]	0.438094	1.35481	2.85163e-06	4.46808e-05	0.261863	1.19903	0.00518444	0.344027
ENSMUSG00000024659.14	Anxa1	annexin A1 [Source:MGI Symbol;Acc:MGI:96819]	-0.870481	0.546964	2.85144e-06	4.46808e-05	-0.158825	0.895754	0.391842	0.99988
ENSMUSG00000016087.13	Fli1	Friend leukemia integration 1 [Source:MGI Symbol;Acc:MGI:95554]	-0.753251	0.593265	2.86919e-06	4.49207e-05	-0.0266716	0.981683	0.864336	0.99988
ENSMUSG00000068735.14	Trp53i11	transformation related protein 53 inducible protein 11 [Source:MGI Symbol;Acc:MGI:2670995]	-0.545828	0.684998	2.87866e-06	4.50337e-05	0.0506726	1.03575	0.662432	0.99988
ENSMUSG00000015112.15	Slc25a13	solute carrier family 25 (mitochondrial carrier, adenine nucleotide translocator), member 13 [Source:MGI Symbol;Acc:MGI:1354721]	0.394545	1.31453	2.89452e-06	4.52464e-05	0.142419	1.10375	0.0913711	0.952315
ENSMUSG00000053398.11	Phgdh	3-phosphoglycerate dehydrogenase [Source:MGI Symbol;Acc:MGI:1355330]	-2.51242	0.175261	2.93404e-06	4.58283e-05	-0.559776	0.678408	0.252567	0.99988
ENSMUSG00000005069.12	Pex5	peroxisomal biogenesis factor 5 [Source:MGI Symbol;Acc:MGI:1098808]	0.308637	1.23854	2.94272e-06	4.59281e-05	-0.0683254	0.953744	0.304246	0.99988
ENSMUSG00000042901.10	Aida	axin interactor, dorsalization associated [Source:MGI Symbol;Acc:MGI:1919737]	-0.464116	0.724915	2.94767e-06	4.59693e-05	-0.00395555	0.997262	0.968226	0.99988
ENSMUSG00000094694.6	Ighv1-9	immunoglobulin heavy variable V1-9 [Source:MGI Symbol;Acc:MGI:4439621]	-2.80622	0.142969	2.96696e-06	4.62341e-05	0.180644	1.13339	0.747355	0.99988
ENSMUSG00000089929.1	Bcl2a1b	B cell leukemia/lymphoma 2 related protein A1b [Source:MGI Symbol;Acc:MGI:1278326]	-2.34436	0.196914	2.97431e-06	4.63125e-05	-0.727841	0.603807	0.154698	0.99988
ENSMUSG00000025317.7	Car5a	carbonic anhydrase 5a, mitochondrial [Source:MGI Symbol;Acc:MGI:101946]	0.575442	1.49013	3.02575e-06	4.7077e-05	0.0725691	1.05159	0.556978	0.99988
ENSMUSG00000042644.8	Itpr3	inositol 1,4,5-triphosphate receptor 3 [Source:MGI Symbol;Acc:MGI:96624]	-0.740452	0.598552	3.0512e-06	4.74171e-05	-0.0841024	0.943371	0.581771	0.99988
ENSMUSG00000031933.17	Izumo1r	IZUMO1 receptor, JUNO [Source:MGI Symbol;Acc:MGI:1929185]	-2.54044	0.171891	3.05236e-06	4.74171e-05	-0.497605	0.708281	0.362594	0.99988
ENSMUSG00000056888.11	Glipr1	GLI pathogenesis-related 1 (glioma) [Source:MGI Symbol;Acc:MGI:1920940]	-1.50276	0.352879	3.0582e-06	4.7471e-05	-0.0363934	0.97509	0.908943	0.99988
ENSMUSG00000020079.15	Supv3l1	suppressor of var1, 3-like 1 (S. cerevisiae) [Source:MGI Symbol;Acc:MGI:2441711]	0.307557	1.23761	3.13203e-06	4.85793e-05	0.076502	1.05446	0.248205	0.99988
ENSMUSG00000039193.7	Nlrc4	NLR family, CARD domain containing 4 [Source:MGI Symbol;Acc:MGI:3036243]	-1.53002	0.346273	3.13688e-06	4.86168e-05	-0.0158214	0.989093	0.960913	0.99988
ENSMUSG00000074916.5	Chst14	carbohydrate (N-acetylgalactosamine 4-0) sulfotransferase 14 [Source:MGI Symbol;Acc:MGI:1919386]	-0.690164	0.619784	3.15482e-06	4.88569e-05	-0.0032105	0.997777	0.982857	0.99988
ENSMUSG00000058290.3	Espl1	extra spindle pole bodies 1, separase [Source:MGI Symbol;Acc:MGI:2146156]	-1.85616	0.276211	3.16859e-06	4.90322e-05	-0.396143	0.759887	0.321491	0.99988
ENSMUSG00000025165.12	Sectm1a	secreted and transmembrane 1A [Source:MGI Symbol;Acc:MGI:2384805]	-1.30536	0.404619	3.17545e-06	4.91003e-05	-0.401261	0.757196	0.153928	0.99988
ENSMUSG00000029765.12	Plxna4	plexin A4 [Source:MGI Symbol;Acc:MGI:2179061]	-0.839155	0.558971	3.1928e-06	4.93305e-05	0.0759576	1.05406	0.67441	0.99988
ENSMUSG00000078675.9	Mup16	major urinary protein 16 [Source:MGI Symbol;Acc:MGI:3780250]	1.82663	3.54708	3.19922e-06	4.93915e-05	0.920981	1.8934	0.0235001	0.674816
ENSMUSG00000025980.14	Hspd1	heat shock protein 1 (chaperonin) [Source:MGI Symbol;Acc:MGI:96242]	0.329466	1.25655	3.21758e-06	4.96367e-05	0.132176	1.09595	0.0616903	0.882892
ENSMUSG00000001323.17	Srr	serine racemase [Source:MGI Symbol;Acc:MGI:1351636]	0.470545	1.38563	3.22104e-06	4.96518e-05	0.136978	1.0996	0.174467	0.99988
ENSMUSG00000038527.9	C1rl	complement component 1, r subcomponent-like [Source:MGI Symbol;Acc:MGI:2660692]	0.525749	1.43968	3.22756e-06	4.97138e-05	0.0613316	1.04343	0.587337	0.99988
ENSMUSG00000022247.12	Brix1	BRX1, biogenesis of ribosomes [Source:MGI Symbol;Acc:MGI:1915082]	0.321777	1.24987	3.26433e-06	5.02416e-05	0.0427351	1.03006	0.536804	0.99988
ENSMUSG00000039497.8	Dse	dermatan sulfate epimerase [Source:MGI Symbol;Acc:MGI:2443455]	-0.638668	0.642306	3.28258e-06	5.04475e-05	-0.0207559	0.985716	0.879152	0.99988
ENSMUSG00000021830.13	Txndc16	thioredoxin domain containing 16 [Source:MGI Symbol;Acc:MGI:1917811]	-0.481645	0.71616	3.28276e-06	5.04475e-05	-0.0625967	0.957539	0.515883	0.99988
ENSMUSG00000024556.3	Me2	malic enzyme 2, NAD(+)-dependent, mitochondrial [Source:MGI Symbol;Acc:MGI:2147351]	-0.872842	0.54607	3.31291e-06	5.08717e-05	-0.152443	0.899726	0.418327	0.99988
ENSMUSG00000024989.14	Cep55	centrosomal protein 55 [Source:MGI Symbol;Acc:MGI:1921357]	-1.67597	0.312955	3.37077e-06	5.17204e-05	-0.123356	0.918049	0.732231	0.99988
ENSMUSG00000044701.5	Il27	interleukin 27 [Source:MGI Symbol;Acc:MGI:2384409]	-3.0078	0.124326	3.38316e-06	5.18709e-05	0.0557397	1.03939	0.919327	0.99988
ENSMUSG00000019194.15	Scn1b	sodium channel, voltage-gated, type I, beta [Source:MGI Symbol;Acc:MGI:98247]	-0.816906	0.567658	3.41682e-06	5.23468e-05	-0.576253	0.670703	0.00108636	0.190489
ENSMUSG00000035212.14	Leprot	leptin receptor overlapping transcript [Source:MGI Symbol;Acc:MGI:2687005]	-0.388711	0.763811	3.44584e-06	5.27509e-05	-0.0660316	0.955262	0.431782	0.99988
ENSMUSG00000021838.16	Samd4	sterile alpha motif domain containing 4 [Source:MGI Symbol;Acc:MGI:1921730]	-0.894131	0.538071	3.47221e-06	5.31139e-05	-0.296705	0.81411	0.129042	0.986701
ENSMUSG00000026227.11	2810459M11Rik	RIKEN cDNA 2810459M11 gene [Source:MGI Symbol;Acc:MGI:1920042]	0.340631	1.26631	3.50859e-06	5.36295e-05	-0.000414535	0.999713	0.995515	0.99988
ENSMUSG00000050663.7	Trhde	TRH-degrading enzyme [Source:MGI Symbol;Acc:MGI:2384311]	1.94966	3.86283	3.51176e-06	5.36368e-05	1.40315	2.64479	0.0733329	0.921212
ENSMUSG00000046456.14	Tmem150b	transmembrane protein 150B [Source:MGI Symbol;Acc:MGI:2679718]	-2.17374	0.221635	3.54225e-06	5.40613e-05	-0.618978	0.651132	0.151867	0.99988
ENSMUSG00000053062.15	Jam2	junction adhesion molecule 2 [Source:MGI Symbol;Acc:MGI:1933820]	-0.777667	0.583309	3.54904e-06	5.41236e-05	0.130306	1.09453	0.431438	0.99988
ENSMUSG00000031342.17	Gpm6b	glycoprotein m6b [Source:MGI Symbol;Acc:MGI:107672]	-0.986049	0.504859	3.5942e-06	5.47704e-05	-0.256737	0.836979	0.217226	0.99988
ENSMUSG00000000184.12	Ccnd2	cyclin D2 [Source:MGI Symbol;Acc:MGI:88314]	-0.594221	0.662402	3.61312e-06	5.50168e-05	0.159819	1.11715	0.212321	0.99988
ENSMUSG00000060572.17	Mfap2	microfibrillar-associated protein 2 [Source:MGI Symbol;Acc:MGI:99559]	-2.77237	0.146363	3.63266e-06	5.52723e-05	-0.517068	0.698791	0.268585	0.99988
ENSMUSG00000022912.8	Pros1	protein S (alpha) [Source:MGI Symbol;Acc:MGI:1095733]	-0.430016	0.742253	3.65074e-06	5.55051e-05	-0.209384	0.864907	0.0243631	0.679402
ENSMUSG00000036246.14	Gmip	Gem-interacting protein [Source:MGI Symbol;Acc:MGI:1926066]	-0.547219	0.684338	3.66262e-06	5.56435e-05	-0.209433	0.864877	0.0778175	0.931618
ENSMUSG00000024542.8	Cep192	centrosomal protein 192 [Source:MGI Symbol;Acc:MGI:1918049]	-0.885691	0.541228	3.68439e-06	5.59281e-05	0.00592301	1.00411	0.975053	0.99988
ENSMUSG00000038009.7	Dnajc22	DnaJ heat shock protein family (Hsp40) member C22 [Source:MGI Symbol;Acc:MGI:1920028]	0.260249	1.19769	3.68695e-06	5.59281e-05	0.0471532	1.03322	0.403272	0.99988
ENSMUSG00000006818.4	Sod2	superoxide dismutase 2, mitochondrial [Source:MGI Symbol;Acc:MGI:98352]	0.383218	1.30425	3.71926e-06	5.63754e-05	0.107534	1.07739	0.194848	0.99988
ENSMUSG00000031539.6	Ap3m2	adaptor-related protein complex 3, mu 2 subunit [Source:MGI Symbol;Acc:MGI:1929214]	-0.757145	0.591666	3.79859e-06	5.75343e-05	0.000932041	1.00065	0.995548	0.99988
ENSMUSG00000059713.12	Rcan3	regulator of calcineurin 3 [Source:MGI Symbol;Acc:MGI:1858220]	-0.735733	0.600513	3.83316e-06	5.80138e-05	-0.0591381	0.959837	0.699112	0.99988
ENSMUSG00000073565.4	Prr16	proline rich 16 [Source:MGI Symbol;Acc:MGI:1918623]	0.411406	1.32998	3.87609e-06	5.86193e-05	0.12876	1.09335	0.14358	0.99988
ENSMUSG00000045165.6	AI467606	expressed sequence AI467606 [Source:MGI Symbol;Acc:MGI:2141979]	-1.32007	0.400516	3.9408e-06	5.95529e-05	-0.612719	0.653963	0.0343062	0.78067
ENSMUSG00000042254.14	Cilp	cartilage intermediate layer protein, nucleotide pyrophosphohydrolase [Source:MGI Symbol;Acc:MGI:2444507]	-2.86605	0.137161	4.0258e-06	6.07717e-05	0.0503949	1.03555	0.926993	0.99988
ENSMUSG00000040212.12	Emp3	epithelial membrane protein 3 [Source:MGI Symbol;Acc:MGI:1098729]	-0.964877	0.512322	4.02754e-06	6.07717e-05	-0.2324	0.851218	0.266943	0.99988
ENSMUSG00000025200.6	Cwf19l1	CWF19-like 1, cell cycle control (S. pombe) [Source:MGI Symbol;Acc:MGI:1919752]	0.386724	1.30742	4.07015e-06	6.13221e-05	0.206554	1.15393	0.0126421	0.530851
ENSMUSG00000090272.7	Mndal	myeloid nuclear differentiation antigen like [Source:MGI Symbol;Acc:MGI:3780953]	-0.761902	0.589718	4.06846e-06	6.13221e-05	-0.111065	0.925904	0.499902	0.99988
ENSMUSG00000072980.3	Oip5	Opa interacting protein 5 [Source:MGI Symbol;Acc:MGI:1917895]	-1.54231	0.343334	4.0887e-06	6.15553e-05	-0.675273	0.626214	0.0636956	0.886085
ENSMUSG00000023992.14	Trem2	triggering receptor expressed on myeloid cells 2 [Source:MGI Symbol;Acc:MGI:1913150]	-1.92551	0.263247	4.101e-06	6.1694e-05	-0.448466	0.732821	0.289994	0.99988
ENSMUSG00000065952.13	C330021F23Rik	RIKEN cDNA C330021F23 gene [Source:MGI Symbol;Acc:MGI:3612471]	0.857158	1.81147	4.11022e-06	6.17862e-05	-0.0255195	0.982467	0.891894	0.99988
ENSMUSG00000015971.4	Actr8	ARP8 actin-related protein 8 [Source:MGI Symbol;Acc:MGI:1860775]	0.446351	1.36259	4.12269e-06	6.18341e-05	0.0644804	1.04571	0.506877	0.99988
ENSMUSG00000028597.11	Gpx7	glutathione peroxidase 7 [Source:MGI Symbol;Acc:MGI:1914555]	-0.994665	0.501853	4.12032e-06	6.18341e-05	-0.104107	0.930381	0.632236	0.99988
ENSMUSG00000002908.17	Kcnn1	potassium intermediate/small conductance calcium-activated channel, subfamily N, member 1 [Source:MGI Symbol;Acc:MGI:1933993]	0.529791	1.44372	4.12121e-06	6.18341e-05	0.0264599	1.01851	0.819455	0.99988
ENSMUSG00000058163.14	Gm5431	predicted gene 5431 [Source:MGI Symbol;Acc:MGI:3645205]	-1.40436	0.377787	4.12756e-06	6.18608e-05	-0.142075	0.906215	0.620228	0.99988
ENSMUSG00000024143.14	Rhoq	ras homolog family member Q [Source:MGI Symbol;Acc:MGI:1931553]	-0.461589	0.726186	4.15068e-06	6.21607e-05	-0.0920329	0.9382	0.35895	0.99988
ENSMUSG00000021069.16	Pygl	liver glycogen phosphorylase [Source:MGI Symbol;Acc:MGI:97829]	0.402965	1.32222	4.18937e-06	6.26932e-05	0.0864559	1.06176	0.323651	0.99988
ENSMUSG00000058013.11	Sept11	septin 11 [Source:MGI Symbol;Acc:MGI:1277214]	-0.591522	0.663642	4.26704e-06	6.38077e-05	-0.160835	0.894507	0.205032	0.99988
ENSMUSG00000031785.16	Adgrg1	adhesion G protein-coupled receptor G1 [Source:MGI Symbol;Acc:MGI:1340051]	-0.690586	0.619602	4.35788e-06	6.51174e-05	-0.125349	0.916782	0.397748	0.99988
ENSMUSG00000030402.5	Ppm1n	protein phosphatase, Mg2+/Mn2+ dependent, 1N (putative) [Source:MGI Symbol;Acc:MGI:2142330]	-2.90584	0.133431	4.3642e-06	6.51632e-05	-0.378418	0.769281	0.451441	0.99988
ENSMUSG00000018965.11	Ywhah	tyrosine 3-monooxygenase/tryptophan 5-monooxygenase activation protein, eta polypeptide [Source:MGI Symbol;Acc:MGI:109194]	-0.364275	0.776859	4.38652e-06	6.54475e-05	-0.0788246	0.946829	0.330384	0.99988
ENSMUSG00000024436.16	Mrps18b	mitochondrial ribosomal protein S18B [Source:MGI Symbol;Acc:MGI:1914223]	0.337	1.26313	4.39637e-06	6.55456e-05	-0.0544917	0.962934	0.472739	0.99988
ENSMUSG00000045362.8	Tnfrsf26	tumor necrosis factor receptor superfamily, member 26 [Source:MGI Symbol;Acc:MGI:2651928]	-0.906493	0.53348	4.45436e-06	6.63607e-05	-0.354908	0.781919	0.0600156	0.880242
ENSMUSG00000002668.7	Dennd1c	DENN/MADD domain containing 1C [Source:MGI Symbol;Acc:MGI:1918035]	-0.531768	0.691707	4.47926e-06	6.66819e-05	-0.137731	0.908948	0.232729	0.99988
ENSMUSG00000027428.9	Rbbp9	retinoblastoma binding protein 9 [Source:MGI Symbol;Acc:MGI:1347074]	0.321987	1.25005	4.49291e-06	6.68354e-05	0.00711374	1.00494	0.918832	0.99988
ENSMUSG00000040441.8	Slc26a10	solute carrier family 26, member 10 [Source:MGI Symbol;Acc:MGI:2143920]	-0.767552	0.587413	4.54015e-06	6.74879e-05	-0.116979	0.922116	0.486368	0.99988
ENSMUSG00000021423.5	Ly86	lymphocyte antigen 86 [Source:MGI Symbol;Acc:MGI:1321404]	-1.23552	0.424691	4.55429e-06	6.76478e-05	-0.253754	0.838711	0.345627	0.99988
ENSMUSG00000020953.16	Coch	cochlin [Source:MGI Symbol;Acc:MGI:1278313]	-3.20728	0.108271	4.58458e-06	6.79463e-05	-1.9277	0.262848	0.0414926	0.799171
ENSMUSG00000090150.9	Acad11	acyl-Coenzyme A dehydrogenase family, member 11 [Source:MGI Symbol;Acc:MGI:2143169]	0.420377	1.33828	4.58151e-06	6.79463e-05	0.174964	1.12894	0.0562574	0.859857
ENSMUSG00000033880.11	Lgals3bp	lectin, galactoside-binding, soluble, 3 binding protein [Source:MGI Symbol;Acc:MGI:99554]	-0.567469	0.674799	4.58327e-06	6.79463e-05	0.0276221	1.01933	0.823393	0.99988
ENSMUSG00000026664.7	Phyh	phytanoyl-CoA hydroxylase [Source:MGI Symbol;Acc:MGI:891978]	0.355693	1.2796	4.61659e-06	6.837e-05	0.0259692	1.01816	0.738107	0.99988
ENSMUSG00000037263.13	Aldh3b3	aldehyde dehydrogenase 3 family, member B3 [Source:MGI Symbol;Acc:MGI:1920708]	-2.01142	0.24803	4.65869e-06	6.89425e-05	0.361562	1.28482	0.158159	0.99988
ENSMUSG00000024155.7	Meiob	meiosis specific with OB domains [Source:MGI Symbol;Acc:MGI:1922428]	-1.02054	0.492933	4.66394e-06	6.8969e-05	0.0682836	1.04847	0.759482	0.99988
ENSMUSG00000018442.13	Derl2	Der1-like domain family, member 2 [Source:MGI Symbol;Acc:MGI:2151483]	0.539885	1.45386	4.70882e-06	6.95813e-05	-0.0387119	0.973524	0.743047	0.99988
ENSMUSG00000020810.5	Cygb	cytoglobin [Source:MGI Symbol;Acc:MGI:2149481]	-0.911854	0.531502	4.8438e-06	7.1523e-05	-0.227088	0.854357	0.256781	0.99988
ENSMUSG00000039637.14	Coro7	coronin 7 [Source:MGI Symbol;Acc:MGI:1926135]	-0.398002	0.758909	4.84897e-06	7.15465e-05	-0.0468769	0.96803	0.588969	0.99988
ENSMUSG00000029122.11	Evc	Ellis van Creveld gene syndrome [Source:MGI Symbol;Acc:MGI:1890596]	-0.903122	0.534728	4.90232e-06	7.22802e-05	0.172779	1.12723	0.310003	0.99988
ENSMUSG00000027637.3	1110008F13Rik	RIKEN cDNA 1110008F13 gene [Source:MGI Symbol;Acc:MGI:1914638]	0.461052	1.37655	4.95545e-06	7.30098e-05	-0.103632	0.930687	0.308845	0.99988
ENSMUSG00000058571.10	Gpc6	glypican 6 [Source:MGI Symbol;Acc:MGI:1346322]	-1.10415	0.465176	5.03354e-06	7.41057e-05	-0.334198	0.793225	0.15442	0.99988
ENSMUSG00000047250.13	Ptgs1	prostaglandin-endoperoxide synthase 1 [Source:MGI Symbol;Acc:MGI:97797]	-0.644892	0.639541	5.088e-06	7.48525e-05	-0.210055	0.864504	0.135805	0.986894
ENSMUSG00000003234.15	Abcf3	ATP-binding cassette, sub-family F (GCN20), member 3 [Source:MGI Symbol;Acc:MGI:1351656]	0.28532	1.21868	5.14554e-06	7.56432e-05	-0.0133343	0.9908	0.833444	0.99988
ENSMUSG00000038156.16	Spon1	spondin 1, (f-spondin) extracellular matrix protein [Source:MGI Symbol;Acc:MGI:2385287]	-0.978449	0.507525	5.16528e-06	7.58776e-05	-0.364403	0.77679	0.0638462	0.886146
ENSMUSG00000039953.13	Clstn1	calsyntenin 1 [Source:MGI Symbol;Acc:MGI:1929895]	-0.500467	0.706878	5.19621e-06	7.62759e-05	-0.151322	0.900425	0.154777	0.99988
ENSMUSG00000018623.9	Mmp7	matrix metallopeptidase 7 [Source:MGI Symbol;Acc:MGI:103189]	-3.56736	0.0843562	5.249e-06	7.69943e-05	-0.873112	0.545968	0.210865	0.99988
ENSMUSG00000028185.12	Dnase2b	deoxyribonuclease II beta [Source:MGI Symbol;Acc:MGI:1913283]	0.473113	1.3881	5.30708e-06	7.77892e-05	-0.0743063	0.949799	0.475061	0.99988
ENSMUSG00000034118.15	Tpst1	protein-tyrosine sulfotransferase 1 [Source:MGI Symbol;Acc:MGI:1298231]	0.444795	1.36112	5.31953e-06	7.79146e-05	-0.107173	0.928405	0.28022	0.99988
ENSMUSG00000049872.7	Fam26e	family with sequence similarity 26, member E [Source:MGI Symbol;Acc:MGI:2143897]	-1.16572	0.445741	5.39079e-06	7.89004e-05	-0.0398964	0.972725	0.874724	0.99988
ENSMUSG00000026172.12	Bcs1l	BCS1-like (yeast) [Source:MGI Symbol;Acc:MGI:1914071]	0.415408	1.33368	5.40644e-06	7.90716e-05	0.113005	1.08148	0.217481	0.99988
ENSMUSG00000030107.10	Usp18	ubiquitin specific peptidase 18 [Source:MGI Symbol;Acc:MGI:1344364]	-0.947373	0.518576	5.42017e-06	7.92145e-05	-0.0445128	0.969617	0.830326	0.99988
ENSMUSG00000043832.13	Clec4a3	C-type lectin domain family 4, member a3 [Source:MGI Symbol;Acc:MGI:1920399]	-0.93235	0.524004	5.48419e-06	8.00916e-05	-0.221514	0.857665	0.272751	0.99988
ENSMUSG00000005986.15	Ankrd13d	ankyrin repeat domain 13 family, member D [Source:MGI Symbol;Acc:MGI:1915673]	-1.56237	0.338595	5.53057e-06	8.071e-05	0.286592	1.21976	0.382594	0.99988
ENSMUSG00000072596.4	Ear2	eosinophil-associated, ribonuclease A family, member 2 [Source:MGI Symbol;Acc:MGI:108020]	-1.49797	0.354052	5.54921e-06	8.09229e-05	-0.184646	0.879865	0.575019	0.99988
ENSMUSG00000026360.9	Rgs2	regulator of G-protein signaling 2 [Source:MGI Symbol;Acc:MGI:1098271]	-1.06471	0.478069	5.58332e-06	8.1361e-05	-0.250255	0.840748	0.285976	0.99988
ENSMUSG00000031875.7	Cmtm3	CKLF-like MARVEL transmembrane domain containing 3 [Source:MGI Symbol;Acc:MGI:2447162]	-0.656776	0.634294	5.71005e-06	8.31471e-05	-0.0114278	0.99211	0.937164	0.99988
ENSMUSG00000026042.16	Col5a2	collagen, type V, alpha 2 [Source:MGI Symbol;Acc:MGI:88458]	-1.49426	0.354964	5.72616e-06	8.33211e-05	-0.066238	0.955125	0.837566	0.99988
ENSMUSG00000032369.13	Plscr1	phospholipid scramblase 1 [Source:MGI Symbol;Acc:MGI:893575]	-0.811053	0.569966	5.743e-06	8.35053e-05	-0.139177	0.908037	0.440611	0.99988
ENSMUSG00000095682.1	Igkv3-1	immunoglobulin kappa variable 3-1 [Source:MGI Symbol;Acc:MGI:1330851]	-5.37628	0.0240757	5.77127e-06	8.38553e-05	1.1325	2.19239	0.299831	0.99988
ENSMUSG00000028024.14	Enpep	glutamyl aminopeptidase [Source:MGI Symbol;Acc:MGI:106645]	0.405127	1.32421	5.78303e-06	8.39653e-05	0.010015	1.00697	0.91044	0.99988
ENSMUSG00000036155.13	Mgat5	mannoside acetylglucosaminyltransferase 5 [Source:MGI Symbol;Acc:MGI:894701]	-0.735263	0.600708	5.79482e-06	8.40753e-05	-0.172343	0.8874	0.291133	0.99988
ENSMUSG00000037348.15	Paqr7	progestin and adipoQ receptor family member VII [Source:MGI Symbol;Acc:MGI:1919154]	0.616122	1.53275	5.79956e-06	8.40831e-05	0.258908	1.19657	0.0574656	0.866003
ENSMUSG00000070323.11	Mmp27	matrix metallopeptidase 27 [Source:MGI Symbol;Acc:MGI:3039232]	-1.2318	0.425786	5.83617e-06	8.45525e-05	-0.43836	0.737973	0.0919141	0.95387
ENSMUSG00000026956.15	Uap1l1	UDP-N-acteylglucosamine pyrophosphorylase 1-like 1 [Source:MGI Symbol;Acc:MGI:2443318]	-0.970565	0.510306	5.85235e-06	8.47255e-05	-0.674885	0.626382	0.00203466	0.232906
ENSMUSG00000024937.14	Ehbp1l1	EH domain binding protein 1-like 1 [Source:MGI Symbol;Acc:MGI:3612340]	-0.452382	0.730835	5.90015e-06	8.53557e-05	-0.0785532	0.947007	0.43606	0.99988
ENSMUSG00000001930.17	Vwf	Von Willebrand factor [Source:MGI Symbol;Acc:MGI:98941]	-0.776987	0.583584	5.94884e-06	8.59979e-05	-0.255891	0.83747	0.131879	0.986701
ENSMUSG00000054720.12	Lrrc8c	leucine rich repeat containing 8 family, member C [Source:MGI Symbol;Acc:MGI:2140839]	-0.798406	0.574984	5.99564e-06	8.66118e-05	-0.0467366	0.968124	0.790309	0.99988
ENSMUSG00000026796.16	Fam129b	family with sequence similarity 129, member B [Source:MGI Symbol;Acc:MGI:2442910]	-0.578522	0.669649	6.02996e-06	8.70447e-05	-0.265429	0.831952	0.0394804	0.79762
ENSMUSG00000070436.12	Serpinh1	serine (or cysteine) peptidase inhibitor, clade H, member 1 [Source:MGI Symbol;Acc:MGI:88283]	-0.899936	0.53591	6.05037e-06	8.72763e-05	-0.0821556	0.944645	0.678965	0.99988
ENSMUSG00000025498.15	Irf7	interferon regulatory factor 7 [Source:MGI Symbol;Acc:MGI:1859212]	-0.793445	0.576965	6.18993e-06	8.92251e-05	-0.233145	0.850778	0.184119	0.99988
ENSMUSG00000040809.10	Chil3	chitinase-like 3 [Source:MGI Symbol;Acc:MGI:1330860]	-2.72949	0.150779	6.27364e-06	9.03666e-05	0.0448336	1.03156	0.932524	0.99988
ENSMUSG00000079523.8	Tmsb10	thymosin, beta 10 [Source:MGI Symbol;Acc:MGI:109146]	-1.24862	0.420851	6.36361e-06	9.15966e-05	-0.189281	0.877043	0.488159	0.99988
ENSMUSG00000002885.14	Adgre5	adhesion G protein-coupled receptor E5 [Source:MGI Symbol;Acc:MGI:1347095]	-0.819597	0.5666	6.39135e-06	9.18636e-05	-0.115658	0.922961	0.522732	0.99988
ENSMUSG00000052572.16	Dlg2	discs, large homolog 2 (Drosophila) [Source:MGI Symbol;Acc:MGI:1344351]	-4.02158	0.0615722	6.38735e-06	9.18636e-05	0.101798	1.07311	0.873191	0.99988
ENSMUSG00000030225.11	Dera	deoxyribose-phosphate aldolase (putative) [Source:MGI Symbol;Acc:MGI:1913762]	0.475686	1.39058	6.39628e-06	9.18685e-05	0.168683	1.12403	0.110489	0.983634
ENSMUSG00000004462.6	Tbccd1	TBCC domain containing 1 [Source:MGI Symbol;Acc:MGI:1917823]	0.323552	1.25141	6.41284e-06	9.20401e-05	-0.0926671	0.937787	0.200679	0.99988
ENSMUSG00000066154.11	Mup3	major urinary protein 3 [Source:MGI Symbol;Acc:MGI:97235]	0.899211	1.86505	6.42295e-06	9.2119e-05	0.10229	1.07348	0.607803	0.99988
ENSMUSG00000004038.9	Gstm3	glutathione S-transferase, mu 3 [Source:MGI Symbol;Acc:MGI:106026]	-1.36347	0.388645	6.52029e-06	9.33144e-05	-0.531958	0.691615	0.0786846	0.931962
ENSMUSG00000038092.6	Hsd3b5	hydroxy-delta-5-steroid dehydrogenase, 3 beta- and steroid delta-isomerase 5 [Source:MGI Symbol;Acc:MGI:104645]	1.37122	2.5869	6.51385e-06	9.33144e-05	0.332215	1.25895	0.439855	0.99988
ENSMUSG00000041420.18	Meis3	Meis homeobox 3 [Source:MGI Symbol;Acc:MGI:108519]	-0.98675	0.504613	6.5166e-06	9.33144e-05	-0.248282	0.841898	0.255164	0.99988
ENSMUSG00000036896.5	C1qc	complement component 1, q subcomponent, C chain [Source:MGI Symbol;Acc:MGI:88225]	-1.24736	0.421217	6.54567e-06	9.36106e-05	-0.325427	0.798062	0.239661	0.99988
ENSMUSG00000039787.13	Cercam	cerebral endothelial cell adhesion molecule [Source:MGI Symbol;Acc:MGI:2139134]	-1.4547	0.364831	6.74443e-06	9.63842e-05	-0.15729	0.896708	0.612496	0.99988
ENSMUSG00000074264.12	Amy1	amylase 1, salivary [Source:MGI Symbol;Acc:MGI:88019]	0.506957	1.42105	6.7977e-06	9.70068e-05	0.0858983	1.06135	0.446157	0.99988
ENSMUSG00000006378.13	Gcat	glycine C-acetyltransferase (2-amino-3-ketobutyrate-coenzyme A ligase) [Source:MGI Symbol;Acc:MGI:1349389]	0.627925	1.54534	6.79588e-06	9.70068e-05	0.127714	1.09256	0.36033	0.99988
ENSMUSG00000030162.14	Olr1	oxidized low density lipoprotein (lectin-like) receptor 1 [Source:MGI Symbol;Acc:MGI:1261434]	-4.33898	0.0494125	6.80465e-06	9.70366e-05	-0.421618	0.746587	0.604032	0.99988
ENSMUSG00000026700.4	Tnfsf4	tumor necrosis factor (ligand) superfamily, member 4 [Source:MGI Symbol;Acc:MGI:104511]	-4.36363	0.0485754	6.84309e-06	9.75152e-05	-0.796649	0.575685	0.409101	0.99988
ENSMUSG00000026245.16	Farsb	phenylalanyl-tRNA synthetase, beta subunit [Source:MGI Symbol;Acc:MGI:1346035]	0.388283	1.30883	6.91978e-06	9.84747e-05	0.0727841	1.05174	0.400867	0.99988
ENSMUSG00000069516.7	Lyz2	lysozyme 2 [Source:MGI Symbol;Acc:MGI:96897]	-1.19541	0.436663	6.92027e-06	9.84747e-05	-0.319897	0.801127	0.22886	0.99988
ENSMUSG00000031343.13	Gabra3	gamma-aminobutyric acid (GABA) A receptor, subunit alpha 3 [Source:MGI Symbol;Acc:MGI:95615]	-0.784835	0.580418	6.95513e-06	9.89003e-05	0.160717	1.11784	0.323495	0.99988
ENSMUSG00000031239.5	Itm2a	integral membrane protein 2A [Source:MGI Symbol;Acc:MGI:107706]	-1.08068	0.472804	6.9921e-06	9.93554e-05	0.144183	1.1051	0.53225	0.99988
ENSMUSG00000003545.3	Fosb	FBJ osteosarcoma oncogene B [Source:MGI Symbol;Acc:MGI:95575]	-2.36277	0.194418	7.03255e-06	9.98592e-05	-0.696679	0.616991	0.134222	0.986701
ENSMUSG00000098557.1	Kctd12	potassium channel tetramerisation domain containing 12 [Source:MGI Symbol;Acc:MGI:2145823]	-0.809848	0.570442	7.31081e-06	0.000103737	-0.115937	0.922783	0.51744	0.99988
ENSMUSG00000038623.9	Tm6sf1	transmembrane 6 superfamily member 1 [Source:MGI Symbol;Acc:MGI:1933209]	-1.02241	0.492292	7.32306e-06	0.000103837	-0.106256	0.928996	0.638099	0.99988
ENSMUSG00000025104.13	Hdgfrp3	hepatoma-derived growth factor, related protein 3 [Source:MGI Symbol;Acc:MGI:1352760]	-0.667957	0.629397	7.41297e-06	0.000105037	-0.164391	0.892305	0.251184	0.99988
ENSMUSG00000027452.11	Acss1	acyl-CoA synthetase short-chain family member 1 [Source:MGI Symbol;Acc:MGI:1915988]	-1.18687	0.439253	7.42028e-06	0.000105066	-0.417591	0.748674	0.101316	0.976387
ENSMUSG00000044206.3	Vsig4	V-set and immunoglobulin domain containing 4 [Source:MGI Symbol;Acc:MGI:2679720]	-0.986677	0.504639	7.4273e-06	0.000105091	-0.172639	0.887218	0.431713	0.99988
ENSMUSG00000022687.12	Boc	biregional cell adhesion molecule-related/down-regulated by oncogenes (Cdon) binding protein [Source:MGI Symbol;Acc:MGI:2151153]	-2.70111	0.153775	7.48577e-06	0.000105844	0.168798	1.12412	0.720288	0.99988
ENSMUSG00000029536.8	Gatc	glutamyl-tRNA(Gln) amidotransferase, subunit C [Source:MGI Symbol;Acc:MGI:1923776]	0.317092	1.24582	7.51777e-06	0.000106221	0.228586	1.17169	0.0011084	0.191932
ENSMUSG00000021384.14	Susd3	sushi domain containing 3 [Source:MGI Symbol;Acc:MGI:1913579]	-1.66262	0.315865	7.53012e-06	0.00010632	-0.346104	0.786705	0.382159	0.99988
ENSMUSG00000056394.17	Lig1	ligase I, DNA, ATP-dependent [Source:MGI Symbol;Acc:MGI:101789]	-0.698659	0.616145	7.57153e-06	0.00010683	-0.164978	0.891942	0.289624	0.99988
ENSMUSG00000055994.15	Nod2	nucleotide-binding oligomerization domain containing 2 [Source:MGI Symbol;Acc:MGI:2429397]	-1.91318	0.265506	7.59256e-06	0.000107051	-0.0469519	0.967979	0.911788	0.99988
ENSMUSG00000041733.10	Coq5	coenzyme Q5 methyltransferase [Source:MGI Symbol;Acc:MGI:1098643]	0.314742	1.24379	7.64282e-06	0.000107684	0.00156823	1.00109	0.98231	0.99988
ENSMUSG00000074364.6	Ehd2	EH-domain containing 2 [Source:MGI Symbol;Acc:MGI:2154274]	-0.862541	0.549983	7.7504e-06	0.000109122	-0.213536	0.862421	0.257466	0.99988
ENSMUSG00000033453.8	Adamts15	a disintegrin-like and metallopeptidase (reprolysin type) with thrombospondin type 1 motif, 15 [Source:MGI Symbol;Acc:MGI:2449569]	-1.20678	0.433235	7.80256e-06	0.00010978	-0.214007	0.862139	0.399306	0.99988
ENSMUSG00000023938.7	Aars2	alanyl-tRNA synthetase 2, mitochondrial [Source:MGI Symbol;Acc:MGI:2681839]	0.322673	1.25065	7.86641e-06	0.0001106	0.0679597	1.04823	0.36629	0.99988
ENSMUSG00000001025.8	S100a6	S100 calcium binding protein A6 (calcyclin) [Source:MGI Symbol;Acc:MGI:1339467]	-1.64094	0.320647	7.90235e-06	0.000111027	-0.460075	0.726949	0.212721	0.99988
ENSMUSG00000054640.14	Slc8a1	solute carrier family 8 (sodium/calcium exchanger), member 1 [Source:MGI Symbol;Acc:MGI:107956]	-1.68327	0.311377	7.91854e-06	0.000111177	0.304471	1.23497	0.40397	0.99988
ENSMUSG00000020720.13	Psmd12	proteasome (prosome, macropain) 26S subunit, non-ATPase, 12 [Source:MGI Symbol;Acc:MGI:1914247]	0.225596	1.16926	7.93089e-06	0.000111272	0.0673409	1.04778	0.18507	0.99988
ENSMUSG00000051413.17	Plagl2	pleiomorphic adenoma gene-like 2 [Source:MGI Symbol;Acc:MGI:1933165]	-0.462104	0.725927	7.94798e-06	0.000111433	-0.0210999	0.985481	0.837763	0.99988
ENSMUSG00000035834.11	Polr3g	polymerase (RNA) III (DNA directed) polypeptide G [Source:MGI Symbol;Acc:MGI:1914736]	0.567663	1.48212	7.96885e-06	0.000111648	-0.0137905	0.990487	0.913384	0.99988
ENSMUSG00000029156.11	Sgcb	sarcoglycan, beta (dystrophin-associated glycoprotein) [Source:MGI Symbol;Acc:MGI:1346523]	-0.744214	0.596993	7.99952e-06	0.000111999	-0.0461494	0.968518	0.778584	0.99988
ENSMUSG00000036362.2	P2ry13	purinergic receptor P2Y, G-protein coupled 13 [Source:MGI Symbol;Acc:MGI:1921441]	-1.0973	0.46739	8.05631e-06	0.000112715	-0.100709	0.932575	0.677839	0.99988
ENSMUSG00000020780.15	Srp68	signal recognition particle 68 [Source:MGI Symbol;Acc:MGI:1917447]	0.309791	1.23953	8.22291e-06	0.000114966	-0.104591	0.930068	0.13442	0.986701
ENSMUSG00000030605.15	Mfge8	milk fat globule-EGF factor 8 protein [Source:MGI Symbol;Acc:MGI:102768]	-0.695807	0.617364	8.27151e-06	0.000115564	-0.26819	0.830361	0.0862658	0.944521
ENSMUSG00000029152.13	Ociad1	OCIA domain containing 1 [Source:MGI Symbol;Acc:MGI:1915345]	0.202392	1.1506	8.29407e-06	0.000115798	0.110029	1.07925	0.0152358	0.564189
ENSMUSG00000029669.14	Tspan12	tetraspanin 12 [Source:MGI Symbol;Acc:MGI:1889818]	0.325242	1.25287	8.32904e-06	0.000116206	0.0978485	1.07018	0.179932	0.99988
ENSMUSG00000004296.14	Il12b	interleukin 12b [Source:MGI Symbol;Acc:MGI:96540]	-3.54858	0.0854615	8.44067e-06	0.000117681	-1.34192	0.394494	0.0399013	0.799171
ENSMUSG00000034675.17	Dbn1	drebrin 1 [Source:MGI Symbol;Acc:MGI:1931838]	-0.923718	0.527149	8.46518e-06	0.00011794	-0.265789	0.831744	0.203842	0.99988
ENSMUSG00000020178.5	Adora2a	adenosine A2a receptor [Source:MGI Symbol;Acc:MGI:99402]	-0.719669	0.607237	8.54847e-06	0.000119018	-0.313945	0.804439	0.0609936	0.882892
ENSMUSG00000061758.13	Akr1b10	aldo-keto reductase family 1, member B10 (aldose reductase) [Source:MGI Symbol;Acc:MGI:1915111]	-0.971977	0.509807	8.57765e-06	0.000119341	-0.19413	0.8741	0.375489	0.99988
ENSMUSG00000025793.15	Hgs	HGF-regulated tyrosine kinase substrate [Source:MGI Symbol;Acc:MGI:104681]	0.249559	1.18884	8.63436e-06	0.000120046	0.0654377	1.0464	0.249258	0.99988
ENSMUSG00000069208.8	Zfp825	zinc finger protein 825 [Source:MGI Symbol;Acc:MGI:2385315]	0.414425	1.33277	8.89958e-06	0.000123648	0.138029	1.1004	0.12703	0.986701
ENSMUSG00000050075.8	Gpr171	G protein-coupled receptor 171 [Source:MGI Symbol;Acc:MGI:2442043]	-1.82625	0.281997	8.91064e-06	0.000123716	-0.28379	0.82143	0.475717	0.99988
ENSMUSG00000005397.7	Nid1	nidogen 1 [Source:MGI Symbol;Acc:MGI:97342]	-0.878761	0.543834	8.94996e-06	0.000124175	0.0806332	1.05748	0.681387	0.99988
ENSMUSG00000025486.17	Sirt3	sirtuin 3 [Source:MGI Symbol;Acc:MGI:1927665]	0.308421	1.23835	8.9854e-06	0.00012458	0.0322992	1.02264	0.642394	0.99988
ENSMUSG00000051444.9	Bbs12	Bardet-Biedl syndrome 12 (human) [Source:MGI Symbol;Acc:MGI:2686651]	-1.42168	0.373277	9.0811e-06	0.00012582	-0.10975	0.926749	0.69069	0.99988
ENSMUSG00000003882.4	Il7r	interleukin 7 receptor [Source:MGI Symbol;Acc:MGI:96562]	-1.20777	0.432939	9.14655e-06	0.000126639	-0.0277426	0.980954	0.920071	0.99988
ENSMUSG00000026829.9	Gbgt1	globoside alpha-1,3-N-acetylgalactosaminyltransferase 1 [Source:MGI Symbol;Acc:MGI:2449143]	-1.79599	0.287975	9.19768e-06	0.000127259	0.254142	1.19263	0.494425	0.99988
ENSMUSG00000030217.2	Art4	ADP-ribosyltransferase 4 [Source:MGI Symbol;Acc:MGI:1202710]	-0.992396	0.502642	9.2819e-06	0.000128335	-0.0064143	0.995564	0.976629	0.99988
ENSMUSG00000032328.12	Tmem30a	transmembrane protein 30A [Source:MGI Symbol;Acc:MGI:106402]	0.269839	1.20567	9.35066e-06	0.000129197	0.107274	1.07719	0.0784687	0.931962
ENSMUSG00000031904.5	Slc7a6	solute carrier family 7 (cationic amino acid transporter, y+ system), member 6 [Source:MGI Symbol;Acc:MGI:2142598]	-1.21408	0.431048	9.37673e-06	0.000129467	-0.0430945	0.970571	0.871327	0.99988
ENSMUSG00000044005.13	Gls2	glutaminase 2 (liver, mitochondrial) [Source:MGI Symbol;Acc:MGI:2143539]	0.514501	1.4285	9.46163e-06	0.00013055	-0.149459	0.901589	0.198156	0.99988
ENSMUSG00000045410.17	Akr1e1	aldo-keto reductase family 1, member E1 [Source:MGI Symbol;Acc:MGI:1914758]	0.36283	1.28595	9.47396e-06	0.00013063	0.169394	1.12459	0.0382104	0.794898
ENSMUSG00000001444.2	Tbx21	T-box 21 [Source:MGI Symbol;Acc:MGI:1888984]	-1.40918	0.376525	9.50132e-06	0.000130897	-0.661886	0.632051	0.0302858	0.74421
ENSMUSG00000104445.1	Rhbg	Rhesus blood group-associated B glycoprotein [Source:MGI Symbol;Acc:MGI:1927379]	-1.2216	0.428807	9.50645e-06	0.000130897	-0.280791	0.823139	0.329185	0.99988
ENSMUSG00000039182.5	AW209491	expressed sequence AW209491 [Source:MGI Symbol;Acc:MGI:2145422]	0.349778	1.27436	9.51396e-06	0.00013091	0.0399179	1.02806	0.616575	0.99988
ENSMUSG00000027884.16	Clcc1	chloride channel CLIC-like 1 [Source:MGI Symbol;Acc:MGI:2385186]	0.287346	1.22039	9.62141e-06	0.000132298	0.0483843	1.03411	0.45716	0.99988
ENSMUSG00000042436.12	Mfap4	microfibrillar-associated protein 4 [Source:MGI Symbol;Acc:MGI:1342276]	-1.92671	0.263028	9.64063e-06	0.000132471	-0.0307663	0.9789	0.942386	0.99988
ENSMUSG00000029084.5	Cd38	CD38 antigen [Source:MGI Symbol;Acc:MGI:107474]	-0.701247	0.615041	9.70709e-06	0.000133292	-0.0511391	0.965174	0.746162	0.99988
ENSMUSG00000043017.9	Ptgir	prostaglandin I receptor (IP) [Source:MGI Symbol;Acc:MGI:99535]	-1.35475	0.391003	9.80613e-06	0.00013456	-0.180387	0.882466	0.532936	0.99988
ENSMUSG00000000958.9	Slc7a7	solute carrier family 7 (cationic amino acid transporter, y+ system), member 7 [Source:MGI Symbol;Acc:MGI:1337120]	-0.728645	0.60347	9.89336e-06	0.000135664	-0.321488	0.800244	0.0545956	0.855923
ENSMUSG00000008193.13	Spib	Spi-B transcription factor (Spi-1/PU.1 related) [Source:MGI Symbol;Acc:MGI:892986]	-1.19936	0.435469	9.90789e-06	0.00013577	-0.453008	0.730518	0.111318	0.983634
ENSMUSG00000005470.8	Asf1b	anti-silencing function 1B histone chaperone [Source:MGI Symbol;Acc:MGI:1914179]	-1.14933	0.450835	1.00683e-05	0.000137873	-0.258018	0.836236	0.343928	0.99988
ENSMUSG00000029177.9	Cenpa	centromere protein A [Source:MGI Symbol;Acc:MGI:88375]	-0.608263	0.655986	1.01946e-05	0.000139508	0.0561162	1.03966	0.68392	0.99988
ENSMUSG00000073424.9	Cyp4f15	cytochrome P450, family 4, subfamily f, polypeptide 15 [Source:MGI Symbol;Acc:MGI:2146921]	0.294199	1.2262	1.02311e-05	0.000139912	0.0689216	1.04893	0.300911	0.99988
ENSMUSG00000069793.12	Slfn9	schlafen 9 [Source:MGI Symbol;Acc:MGI:2445121]	-1.16163	0.447007	1.02834e-05	0.00014053	0.0060549	1.00421	0.981322	0.99988
ENSMUSG00000033355.6	Rtp4	receptor transporter protein 4 [Source:MGI Symbol;Acc:MGI:1915025]	-0.840766	0.558347	1.02965e-05	0.000140613	0.0655003	1.04645	0.730923	0.99988
ENSMUSG00000036880.9	Acaa2	acetyl-Coenzyme A acyltransferase 2 (mitochondrial 3-oxoacyl-Coenzyme A thiolase) [Source:MGI Symbol;Acc:MGI:1098623]	0.47636	1.39123	1.03668e-05	0.000141477	0.0951707	1.06819	0.378469	0.99988
ENSMUSG00000040359.14	Ufl1	UFM1 specific ligase 1 [Source:MGI Symbol;Acc:MGI:1914740]	0.376934	1.29858	1.04275e-05	0.000142208	-0.104304	0.930254	0.224147	0.99988
ENSMUSG00000030474.9	Siglece	sialic acid binding Ig-like lectin E [Source:MGI Symbol;Acc:MGI:1932475]	-0.938885	0.521636	1.05426e-05	0.00014368	-0.211747	0.863491	0.314803	0.99988
ENSMUSG00000047045.17	Tmem164	transmembrane protein 164 [Source:MGI Symbol;Acc:MGI:2148020]	-0.496339	0.708903	1.05803e-05	0.000144095	-0.0890569	0.940137	0.428183	0.99988
ENSMUSG00000091366.1	Gm17040	predicted gene 17040 [Source:MGI Symbol;Acc:MGI:4937867]	1.48815	2.80529	1.06015e-05	0.000144285	0.0182003	1.0127	0.96258	0.99988
ENSMUSG00000094335.2	Igkv1-117	immunoglobulin kappa variable 1-117 [Source:MGI Symbol;Acc:MGI:4439721]	-2.25351	0.209713	1.06251e-05	0.000144509	-0.654428	0.635327	0.155606	0.99988
ENSMUSG00000102418.1	Sh2d1b1	SH2 domain containing 1B1 [Source:MGI Symbol;Acc:MGI:1349420]	-3.11164	0.115692	1.07165e-05	0.000145653	0.0203558	1.01421	0.968391	0.99988
ENSMUSG00000024049.14	Myom1	myomesin 1 [Source:MGI Symbol;Acc:MGI:1341430]	-0.88516	0.541427	1.09764e-05	0.000149084	-0.127302	0.915542	0.522281	0.99988
ENSMUSG00000038070.15	Cntln	centlein, centrosomal protein [Source:MGI Symbol;Acc:MGI:2443104]	-0.730592	0.602657	1.09904e-05	0.000149173	-0.152027	0.899985	0.351717	0.99988
ENSMUSG00000001642.18	Akr1b3	aldo-keto reductase family 1, member B3 (aldose reductase) [Source:MGI Symbol;Acc:MGI:1353494]	-0.788938	0.57877	1.10269e-05	0.000149566	-0.1914	0.875756	0.291008	0.99988
ENSMUSG00000030630.16	Fah	fumarylacetoacetate hydrolase [Source:MGI Symbol;Acc:MGI:95482]	0.402748	1.32202	1.10685e-05	0.000150028	0.0590714	1.04179	0.519205	0.99988
ENSMUSG00000030156.5	Cd69	CD69 antigen [Source:MGI Symbol;Acc:MGI:88343]	-1.25644	0.418575	1.11306e-05	0.000150768	-0.619882	0.650724	0.028553	0.726084
ENSMUSG00000024678.6	Ms4a4d	membrane-spanning 4-domains, subfamily A, member 4D [Source:MGI Symbol;Acc:MGI:1913857]	-0.623346	0.649164	1.11869e-05	0.000151429	0.0972033	1.0697	0.494348	0.99988
ENSMUSG00000006930.15	Hap1	huntingtin-associated protein 1 [Source:MGI Symbol;Acc:MGI:1261831]	-0.764758	0.588552	1.13041e-05	0.000152852	-0.258986	0.835675	0.132573	0.986701
ENSMUSG00000001445.10	Mrpl10	mitochondrial ribosomal protein L10 [Source:MGI Symbol;Acc:MGI:1333801]	0.308523	1.23844	1.13073e-05	0.000152852	0.0846537	1.06043	0.234499	0.99988
ENSMUSG00000022074.5	Tnfrsf10b	tumor necrosis factor receptor superfamily, member 10b [Source:MGI Symbol;Acc:MGI:1341090]	-1.60128	0.329585	1.15748e-05	0.000156361	0.207544	1.15472	0.551934	0.99988
ENSMUSG00000021822.2	Plau	plasminogen activator, urokinase [Source:MGI Symbol;Acc:MGI:97611]	-1.02178	0.492508	1.16765e-05	0.000157629	-0.364629	0.776669	0.129151	0.986701
ENSMUSG00000040667.11	Nup88	nucleoporin 88 [Source:MGI Symbol;Acc:MGI:104900]	0.256851	1.19487	1.17294e-05	0.000158236	0.0611254	1.04328	0.299246	0.99988
ENSMUSG00000033174.17	Mgll	monoglyceride lipase [Source:MGI Symbol;Acc:MGI:1346042]	0.717337	1.64414	1.18154e-05	0.000159288	0.521169	1.43512	0.00145095	0.204505
ENSMUSG00000064246.10	Chil1	chitinase-like 1 [Source:MGI Symbol;Acc:MGI:1340899]	-1.77791	0.291606	1.18438e-05	0.000159564	-0.868962	0.547541	0.0242918	0.679402
ENSMUSG00000031767.13	Nudt7	nudix (nucleoside diphosphate linked moiety X)-type motif 7 [Source:MGI Symbol;Acc:MGI:1914778]	0.698402	1.62271	1.1859e-05	0.000159662	0.0347721	1.0244	0.82775	0.99988
ENSMUSG00000057596.13	Trim30d	tripartite motif-containing 30D [Source:MGI Symbol;Acc:MGI:3035181]	-0.587102	0.665679	1.19054e-05	0.000160178	0.0700203	1.04973	0.596198	0.99988
ENSMUSG00000000753.15	Serpinf1	serine (or cysteine) peptidase inhibitor, clade F, member 1 [Source:MGI Symbol;Acc:MGI:108080]	0.389667	1.31009	1.19654e-05	0.000160877	0.0257903	1.01804	0.772026	0.99988
ENSMUSG00000039747.11	Orai2	ORAI calcium release-activated calcium modulator 2 [Source:MGI Symbol;Acc:MGI:2443195]	-1.08291	0.472074	1.19927e-05	0.000161136	-0.229809	0.852748	0.344342	0.99988
ENSMUSG00000008496.19	Pou2f2	POU domain, class 2, transcription factor 2 [Source:MGI Symbol;Acc:MGI:101897]	-1.18116	0.440996	1.20432e-05	0.000161706	-0.348148	0.785592	0.196024	0.99988
ENSMUSG00000038058.14	Nod1	nucleotide-binding oligomerization domain containing 1 [Source:MGI Symbol;Acc:MGI:1341839]	-0.630271	0.646055	1.20952e-05	0.000162273	-0.069609	0.952896	0.628213	0.99988
ENSMUSG00000096727.2	Psmb9	proteasome (prosome, macropain) subunit, beta type 9 (large multifunctional peptidase 2) [Source:MGI Symbol;Acc:MGI:1346526]	-1.38632	0.38254	1.21017e-05	0.000162273	-0.0110225	0.992389	0.972275	0.99988
ENSMUSG00000061906.5	Ugt2b38	UDP glucuronosyltransferase 2 family, polypeptide B38 [Source:MGI Symbol;Acc:MGI:2140794]	1.73095	3.31947	1.21773e-05	0.000163069	1.25074	2.37963	0.014892	0.556907
ENSMUSG00000042102.6	Dmgdh	dimethylglycine dehydrogenase precursor [Source:MGI Symbol;Acc:MGI:1921379]	0.536187	1.45013	1.2174e-05	0.000163069	0.224539	1.1684	0.0669451	0.899627
ENSMUSG00000021190.14	Lgmn	legumain [Source:MGI Symbol;Acc:MGI:1330838]	-0.883125	0.542192	1.22494e-05	0.00016392	-0.26599	0.831628	0.187976	0.99988
ENSMUSG00000045826.8	Ptprcap	protein tyrosine phosphatase, receptor type, C polypeptide-associated protein [Source:MGI Symbol;Acc:MGI:97811]	-1.53121	0.345987	1.22573e-05	0.00016392	-0.388256	0.764053	0.278593	0.99988
ENSMUSG00000025348.8	Itga7	integrin alpha 7 [Source:MGI Symbol;Acc:MGI:102700]	0.596047	1.51157	1.22954e-05	0.000164319	-0.229132	0.853148	0.0906598	0.949554
ENSMUSG00000051439.6	Cd14	CD14 antigen [Source:MGI Symbol;Acc:MGI:88318]	-1.28117	0.411463	1.2321e-05	0.000164552	-0.519161	0.697777	0.0749089	0.927684
ENSMUSG00000070111.4	Gm10286	predicted gene 10286 [Source:MGI Symbol;Acc:MGI:3642117]	-4.34459	0.0492208	1.2555e-05	0.000167565	0.111921	1.08067	0.923699	NA
ENSMUSG00000018378.13	Cuedc1	CUE domain containing 1 [Source:MGI Symbol;Acc:MGI:2144281]	-0.547598	0.684158	1.26213e-05	0.000168337	-0.0196505	0.986472	0.878155	0.99988
ENSMUSG00000085977.1	Gm5970	predicted gene 5970 [Source:MGI Symbol;Acc:MGI:3646761]	-1.22145	0.428851	1.26343e-05	0.000168398	0.0646831	1.04586	0.816046	0.99988
ENSMUSG00000035754.7	Wdr18	WD repeat domain 18 [Source:MGI Symbol;Acc:MGI:2158400]	0.304669	1.23514	1.26677e-05	0.000168731	0.0437034	1.03076	0.537601	0.99988
ENSMUSG00000036533.8	Cdc42ep3	CDC42 effector protein (Rho GTPase binding) 3 [Source:MGI Symbol;Acc:MGI:2384718]	-0.922946	0.527431	1.26877e-05	0.000168885	-0.0622783	0.95775	0.766477	0.99988
ENSMUSG00000041859.10	Mcm3	minichromosome maintenance complex component 3 [Source:MGI Symbol;Acc:MGI:101845]	-0.609362	0.655486	1.27091e-05	0.000168928	-0.284251	0.821168	0.0458348	0.81783
ENSMUSG00000071716.4	Apol7e	apolipoprotein L 7e [Source:MGI Symbol;Acc:MGI:3704456]	-2.1403	0.226832	1.27109e-05	0.000168928	-0.526242	0.694361	0.219507	0.99988
ENSMUSG00000032050.17	Rdx	radixin [Source:MGI Symbol;Acc:MGI:97887]	0.405841	1.32486	1.27163e-05	0.000168928	0.117342	1.08473	0.206926	0.99988
ENSMUSG00000052396.7	Mogat2	monoacylglycerol O-acyltransferase 2 [Source:MGI Symbol;Acc:MGI:2663253]	-1.85731	0.275991	1.28513e-05	0.000170608	-1.0507	0.482733	0.0278993	0.716476
ENSMUSG00000043664.7	Tmem221	transmembrane protein 221 [Source:MGI Symbol;Acc:MGI:3525074]	-1.51423	0.350084	1.29577e-05	0.000171906	-0.0750951	0.94928	0.820393	0.99988
ENSMUSG00000042215.8	Bag2	BCL2-associated athanogene 2 [Source:MGI Symbol;Acc:MGI:1891254]	0.801788	1.74326	1.30109e-05	0.000172497	0.0634319	1.04495	0.73283	0.99988
ENSMUSG00000021182.14	Ccdc88c	coiled-coil domain containing 88C [Source:MGI Symbol;Acc:MGI:1915589]	-1.36827	0.387355	1.30195e-05	0.000172497	-0.14025	0.907362	0.648763	0.99988
ENSMUSG00000029578.15	Wipi2	WD repeat domain, phosphoinositide interacting 2 [Source:MGI Symbol;Acc:MGI:1923831]	0.195412	1.14505	1.30943e-05	0.000173374	0.0470118	1.03312	0.30266	0.99988
ENSMUSG00000027809.14	Etfdh	electron transferring flavoprotein, dehydrogenase [Source:MGI Symbol;Acc:MGI:106100]	0.415447	1.33371	1.32589e-05	0.000175437	0.297746	1.22922	0.00178319	0.228489
ENSMUSG00000037788.14	Vopp1	vesicular, overexpressed in cancer, prosurvival protein 1 [Source:MGI Symbol;Acc:MGI:2141658]	-0.646441	0.638854	1.33275e-05	0.000176228	0.0719797	1.05116	0.626944	0.99988
ENSMUSG00000061666.6	Gdpd1	glycerophosphodiester phosphodiesterase domain containing 1 [Source:MGI Symbol;Acc:MGI:1913819]	-1.07727	0.473925	1.33628e-05	0.000176577	-0.134422	0.911035	0.592977	0.99988
ENSMUSG00000028926.15	Cdk14	cyclin-dependent kinase 14 [Source:MGI Symbol;Acc:MGI:894318]	-0.944567	0.519586	1.34505e-05	0.000177571	0.0150857	1.01051	0.942841	0.99988
ENSMUSG00000070594.10	Gm4788	predicted gene 4788 [Source:MGI Symbol;Acc:MGI:3646434]	0.390613	1.31095	1.34557e-05	0.000177571	-0.0688926	0.953369	0.442733	0.99988
ENSMUSG00000049307.6	Fut4	fucosyltransferase 4 [Source:MGI Symbol;Acc:MGI:95594]	-1.5606	0.339009	1.34829e-05	0.000177813	-0.0802875	0.945869	0.81908	0.99988
ENSMUSG00000002475.15	Abhd3	abhydrolase domain containing 3 [Source:MGI Symbol;Acc:MGI:2147183]	0.436609	1.35342	1.36686e-05	0.000180024	0.145336	1.10599	0.147241	0.99988
ENSMUSG00000064372.1	mt-Tp	mitochondrially encoded tRNA proline [Source:MGI Symbol;Acc:MGI:102478]	0.669382	1.59039	1.36678e-05	0.000180024	0.063126	1.04473	0.680159	0.99988
ENSMUSG00000063430.9	Wscd2	WSC domain containing 2 [Source:MGI Symbol;Acc:MGI:2445030]	-4.1757	0.0553337	1.37295e-05	0.000180707	-0.173548	0.886659	0.829803	0.99988
ENSMUSG00000005823.8	Gpr108	G protein-coupled receptor 108 [Source:MGI Symbol;Acc:MGI:1925558]	0.289358	1.2221	1.37419e-05	0.000180752	0.021028	1.01468	0.757131	0.99988
ENSMUSG00000046207.14	Pik3r6	phosphoinositide-3-kinase, regulatory subunit 6 [Source:MGI Symbol;Acc:MGI:2144613]	-0.841666	0.557999	1.37903e-05	0.000181268	-0.242379	0.84535	0.209526	0.99988
ENSMUSG00000050234.7	Gja4	gap junction protein, alpha 4 [Source:MGI Symbol;Acc:MGI:95715]	-0.948416	0.518201	1.39044e-05	0.000182648	-0.0747117	0.949532	0.735422	0.99988
ENSMUSG00000064339.1	mt-Rnr2	mitochondrially encoded 16S rRNA [Source:MGI Symbol;Acc:MGI:102492]	0.855812	1.80978	1.3915e-05	0.000182667	0.0377461	1.02651	0.848016	0.99988
ENSMUSG00000033898.16	Cfhr2	complement factor H-related 2 [Source:MGI Symbol;Acc:MGI:3611575]	0.417734	1.33583	1.40649e-05	0.000184514	-0.0981287	0.934244	0.307406	0.99988
ENSMUSG00000023044.1	Csad	cysteine sulfinic acid decarboxylase [Source:MGI Symbol;Acc:MGI:2180098]	1.58656	3.00333	1.4227e-05	0.000186396	1.01187	2.01652	0.00566085	0.358626
ENSMUSG00000024785.6	Rcl1	RNA terminal phosphate cyclase-like 1 [Source:MGI Symbol;Acc:MGI:1913275]	0.38259	1.30368	1.4223e-05	0.000186396	0.022926	1.01602	0.794848	0.99988
ENSMUSG00000031639.12	Tlr3	toll-like receptor 3 [Source:MGI Symbol;Acc:MGI:2156367]	-0.554668	0.680814	1.43069e-05	0.00018732	0.114259	1.08242	0.360127	0.99988
ENSMUSG00000021595.18	Nsun2	NOL1/NOP2/Sun domain family member 2 [Source:MGI Symbol;Acc:MGI:107252]	0.317382	1.24607	1.44128e-05	0.000188583	-0.00801922	0.994457	0.913319	0.99988
ENSMUSG00000030036.8	Mogs	mannosyl-oligosaccharide glucosidase [Source:MGI Symbol;Acc:MGI:1929872]	0.314884	1.24391	1.45999e-05	0.000190906	-0.0997144	0.933218	0.174287	0.99988
ENSMUSG00000044337.5	Ackr3	atypical chemokine receptor 3 [Source:MGI Symbol;Acc:MGI:109562]	-1.75033	0.297234	1.46334e-05	0.000191219	-0.451825	0.731117	0.251163	0.99988
ENSMUSG00000026202.13	Tuba4a	tubulin, alpha 4A [Source:MGI Symbol;Acc:MGI:1095410]	0.666305	1.587	1.46942e-05	0.000191888	0.232335	1.17473	0.131175	0.986701
ENSMUSG00000093661.1	Eif4e3	eukaryotic translation initiation factor 4E member 3 [Source:MGI Symbol;Acc:MGI:1914142]	-1.36655	0.387817	1.47074e-05	0.000191936	0.0923694	1.06612	0.769592	0.99988
ENSMUSG00000026621.13	Marc1	mitochondrial amidoxime reducing component 1 [Source:MGI Symbol;Acc:MGI:1913362]	0.440573	1.35714	1.4771e-05	0.00019264	-0.00405988	0.99719	0.968165	0.99988
ENSMUSG00000074115.5	Saa1	serum amyloid A 1 [Source:MGI Symbol;Acc:MGI:98221]	-1.94543	0.259637	1.5018e-05	0.000195733	-0.743726	0.597195	0.0980633	0.970538
ENSMUSG00000028028.11	Alpk1	alpha-kinase 1 [Source:MGI Symbol;Acc:MGI:1918731]	-1.39514	0.380207	1.50883e-05	0.000196522	-0.631388	0.645555	0.0487606	0.830075
ENSMUSG00000029163.9	Emilin1	elastin microfibril interfacer 1 [Source:MGI Symbol;Acc:MGI:1926189]	-0.573727	0.671879	1.5235e-05	0.000198268	-0.186179	0.87893	0.161563	0.99988
ENSMUSG00000053835.17	H2-T24	histocompatibility 2, T region locus 24 [Source:MGI Symbol;Acc:MGI:95958]	-0.710673	0.611035	1.52423e-05	0.000198268	0.0819945	1.05848	0.60972	0.99988
ENSMUSG00000021965.2	Ska3	spindle and kinetochore associated complex subunit 3 [Source:MGI Symbol;Acc:MGI:3041235]	-1.52059	0.348543	1.5293e-05	0.000198799	-0.528149	0.693444	0.139213	0.99223
ENSMUSG00000067276.5	Capn6	calpain 6 [Source:MGI Symbol;Acc:MGI:1100850]	-1.53397	0.345326	1.532e-05	0.000198892	0.306827	1.23698	0.343368	0.99988
ENSMUSG00000056973.6	Ces1d	carboxylesterase 1D [Source:MGI Symbol;Acc:MGI:2148202]	0.796488	1.73687	1.53118e-05	0.000198892	0.0251582	1.01759	0.891347	0.99988
ENSMUSG00000020792.15	Exoc7	exocyst complex component 7 [Source:MGI Symbol;Acc:MGI:1859270]	0.241707	1.18239	1.55478e-05	0.000201685	0.121429	1.08781	0.0305863	0.74421
ENSMUSG00000042210.17	Abhd14a	abhydrolase domain containing 14A [Source:MGI Symbol;Acc:MGI:1915894]	0.552328	1.46645	1.55553e-05	0.000201685	0.157685	1.1155	0.21849	0.99988
ENSMUSG00000032366.15	Tpm1	tropomyosin 1, alpha [Source:MGI Symbol;Acc:MGI:98809]	-0.525009	0.694955	1.55825e-05	0.000201906	-0.243704	0.844574	0.045095	0.811187
ENSMUSG00000021596.16	Mctp1	multiple C2 domains, transmembrane 1 [Source:MGI Symbol;Acc:MGI:1926021]	-2.11402	0.231003	1.56242e-05	0.000202316	-0.38689	0.764776	0.34293	0.99988
ENSMUSG00000025545.9	Clybl	citrate lyase beta like [Source:MGI Symbol;Acc:MGI:1916884]	0.531285	1.44522	1.56509e-05	0.000202529	-0.0298874	0.979497	0.808342	0.99988
ENSMUSG00000020359.13	Phykpl	5-phosphohydroxy-L-lysine phospholyase [Source:MGI Symbol;Acc:MGI:1920197]	0.276378	1.21115	1.575e-05	0.000203616	0.106499	1.07661	0.0964008	0.966306
ENSMUSG00000099707.6	Gm8883	predicted gene 8883 [Source:MGI Symbol;Acc:MGI:3649116]	0.51829	1.43226	1.57552e-05	0.000203616	0.149225	1.10897	0.209002	0.99988
ENSMUSG00000019978.15	Epb41l2	erythrocyte membrane protein band 4.1 like 2 [Source:MGI Symbol;Acc:MGI:103009]	-0.458743	0.72762	1.58579e-05	0.000204811	0.172663	1.12714	0.101659	0.976387
ENSMUSG00000050379.15	Sept6	septin 6 [Source:MGI Symbol;Acc:MGI:1888939]	-0.724989	0.605001	1.58802e-05	0.000204966	-0.354398	0.782196	0.026605	0.705148
ENSMUSG00000040550.16	Otud6b	OTU domain containing 6B [Source:MGI Symbol;Acc:MGI:1919451]	0.29903	1.23032	1.59622e-05	0.000205892	0.0550817	1.03892	0.426841	0.99988
ENSMUSG00000026817.14	Ak1	adenylate kinase 1 [Source:MGI Symbol;Acc:MGI:87977]	-1.38319	0.38337	1.61384e-05	0.00020803	-0.561416	0.677637	0.0786331	0.931962
ENSMUSG00000057346.11	Apol9a	apolipoprotein L 9a [Source:MGI Symbol;Acc:MGI:3606001]	-0.847489	0.555751	1.62108e-05	0.000208829	-0.024347	0.983266	0.901484	0.99988
ENSMUSG00000007415.15	Gatad1	GATA zinc finger domain containing 1 [Source:MGI Symbol;Acc:MGI:1914460]	0.300222	1.23133	1.62363e-05	0.000209022	0.0488195	1.03442	0.4842	0.99988
ENSMUSG00000019699.16	Akt3	thymoma viral proto-oncogene 3 [Source:MGI Symbol;Acc:MGI:1345147]	-0.87372	0.545738	1.62501e-05	0.000209065	-0.0208163	0.985675	0.915655	0.99988
ENSMUSG00000078783.1	Gm9733	predicted gene 9733 [Source:MGI Symbol;Acc:MGI:3780136]	-2.73965	0.149721	1.63986e-05	0.00021084	-1.01651	0.494309	0.123565	0.986701
ENSMUSG00000054477.15	Kcnn2	potassium intermediate/small conductance calcium-activated channel, subfamily N, member 2 [Source:MGI Symbol;Acc:MGI:2153182]	0.501309	1.4155	1.64728e-05	0.000211659	0.0982169	1.07045	0.396955	0.99988
ENSMUSG00000020782.18	Llgl2	lethal giant larvae homolog 2 (Drosophila) [Source:MGI Symbol;Acc:MGI:1918843]	0.391008	1.31131	1.64898e-05	0.000211741	0.0293541	1.02056	0.743823	0.99988
ENSMUSG00000023827.8	Agpat4	1-acylglycerol-3-phosphate O-acyltransferase 4 (lysophosphatidic acid acyltransferase, delta) [Source:MGI Symbol;Acc:MGI:1915512]	-0.83594	0.560218	1.65941e-05	0.000212944	-0.65905	0.633295	0.00196275	0.232906
ENSMUSG00000020423.6	Btg2	B cell translocation gene 2, anti-proliferative [Source:MGI Symbol;Acc:MGI:108384]	-1.2539	0.419313	1.66134e-05	0.000212976	-0.927473	0.525779	0.00145025	0.204505
ENSMUSG00000057037.8	Cfhr1	complement factor H-related 1 [Source:MGI Symbol;Acc:MGI:2138169]	0.434397	1.35135	1.66179e-05	0.000212976	0.12623	1.09144	0.21037	0.99988
ENSMUSG00000022757.18	Tfg	Trk-fused gene [Source:MGI Symbol;Acc:MGI:1338041]	0.407023	1.32595	1.66408e-05	0.000213132	0.0435265	1.03063	0.645221	0.99988
ENSMUSG00000030236.10	Slco1b2	solute carrier organic anion transporter family, member 1b2 [Source:MGI Symbol;Acc:MGI:1351899]	0.419657	1.33761	1.68677e-05	0.0002159	0.166611	1.12242	0.087605	0.945864
ENSMUSG00000023078.6	Cxcl13	chemokine (C-X-C motif) ligand 13 [Source:MGI Symbol;Acc:MGI:1888499]	-1.11159	0.462782	1.6991e-05	0.000217339	-0.723996	0.605418	0.00427788	0.316181
ENSMUSG00000110996.1	RP24-300B21.2		0.636278	1.55431	1.7053e-05	0.000217993	-0.0162255	0.988816	0.906403	0.99988
ENSMUSG00000040483.15	Xaf1	XIAP associated factor 1 [Source:MGI Symbol;Acc:MGI:3772572]	-0.815298	0.568291	1.71172e-05	0.000218673	0.135634	1.09858	0.469278	0.99988
ENSMUSG00000078619.10	Smarcd2	SWI/SNF related, matrix associated, actin dependent regulator of chromatin, subfamily d, member 2 [Source:MGI Symbol;Acc:MGI:1933621]	0.306827	1.23698	1.71285e-05	0.000218679	0.0629566	1.0446	0.379146	0.99988
ENSMUSG00000036622.15	Atp13a2	ATPase type 13A2 [Source:MGI Symbol;Acc:MGI:1922022]	-0.471777	0.721076	1.72917e-05	0.00022062	-0.0443561	0.969723	0.689049	0.99988
ENSMUSG00000026249.10	Serpine2	serine (or cysteine) peptidase inhibitor, clade E, member 2 [Source:MGI Symbol;Acc:MGI:101780]	1.01781	2.02484	1.73376e-05	0.000221065	0.760372	1.69393	0.00231504	0.242001
ENSMUSG00000041592.16	Sdk2	sidekick cell adhesion molecule 2 [Source:MGI Symbol;Acc:MGI:2443847]	-1.27647	0.412804	1.74566e-05	0.00022244	-0.685508	0.621787	0.0141806	0.547412
ENSMUSG00000025321.14	Itgb8	integrin beta 8 [Source:MGI Symbol;Acc:MGI:1338035]	-1.19851	0.435725	1.74871e-05	0.000222688	-0.152	0.900002	0.507211	0.99988
ENSMUSG00000027188.8	Pamr1	peptidase domain containing associated with muscle regeneration 1 [Source:MGI Symbol;Acc:MGI:2445082]	-0.545581	0.685116	1.75502e-05	0.000223349	-0.111026	0.925929	0.371942	0.99988
ENSMUSG00000034641.2	Cd300ld	CD300 molecule like family member d [Source:MGI Symbol;Acc:MGI:2442358]	-0.975649	0.508511	1.78371e-05	0.000226712	-0.117215	0.921965	0.605343	0.99988
ENSMUSG00000076609.2	Igkc	immunoglobulin kappa constant [Source:MGI Symbol;Acc:MGI:96495]	-1.6041	0.328942	1.78358e-05	0.000226712	-0.113785	0.924161	0.760693	0.99988
ENSMUSG00000043099.4	Hic1	hypermethylated in cancer 1 [Source:MGI Symbol;Acc:MGI:1338010]	-0.648582	0.637907	1.78636e-05	0.000226903	-0.211985	0.863348	0.167168	0.99988
ENSMUSG00000019715.14	Gle1	GLE1 RNA export mediator (yeast) [Source:MGI Symbol;Acc:MGI:1921662]	0.230917	1.17358	1.79734e-05	0.000227989	-0.0552435	0.962432	0.30599	0.99988
ENSMUSG00000072621.13	Slfn10-ps	schlafen 10, pseudogene [Source:MGI Symbol;Acc:MGI:3512288]	-2.58833	0.166278	1.79626e-05	0.000227989	-0.737508	0.599775	0.204177	0.99988
ENSMUSG00000076469.3	Trbv13-2	T cell receptor beta, variable 13-2 [Source:MGI Symbol;Acc:MGI:98608]	-1.86034	0.275411	1.79832e-05	0.000227989	-0.460174	0.726899	0.31425	0.99988
ENSMUSG00000078794.4	Dact3	dishevelled-binding antagonist of beta-catenin 3 [Source:MGI Symbol;Acc:MGI:3654828]	-1.25428	0.419201	1.80228e-05	0.000228346	0.381028	1.30227	0.216146	0.99988
ENSMUSG00000028600.15	Podn	podocan [Source:MGI Symbol;Acc:MGI:2674939]	-0.921882	0.52782	1.82226e-05	0.000230731	-0.068793	0.953435	0.752497	0.99988
ENSMUSG00000026650.15	Meig1	meiosis expressed gene 1 [Source:MGI Symbol;Acc:MGI:1202878]	1.61984	3.07342	1.83322e-05	0.000231972	1.03129	2.04385	0.172845	0.99988
ENSMUSG00000032370.8	Lactb	lactamase, beta [Source:MGI Symbol;Acc:MGI:1933395]	0.500076	1.41429	1.84089e-05	0.000232795	0.049679	1.03503	0.672602	0.99988
ENSMUSG00000046688.14	Tifa	TRAF-interacting protein with forkhead-associated domain [Source:MGI Symbol;Acc:MGI:2182965]	-0.691724	0.619114	1.84529e-05	0.000233057	-0.27975	0.823734	0.0828078	0.935508
ENSMUSG00000037049.9	Smpd1	sphingomyelin phosphodiesterase 1, acid lysosomal [Source:MGI Symbol;Acc:MGI:98325]	0.246919	1.18667	1.84461e-05	0.000233057	-0.0576635	0.960819	0.322227	0.99988
ENSMUSG00000030144.4	Clec4d	C-type lectin domain family 4, member d [Source:MGI Symbol;Acc:MGI:1298389]	-2.15198	0.225003	1.8569e-05	0.000234376	-0.261283	0.834346	0.607603	0.99988
ENSMUSG00000034403.16	Pja1	praja ring finger 1, E3 ubiquitin protein ligase [Source:MGI Symbol;Acc:MGI:1101765]	0.250169	1.18935	1.86732e-05	0.000235393	0.0637367	1.04517	0.28347	0.99988
ENSMUSG00000018398.18	Sept8	septin 8 [Source:MGI Symbol;Acc:MGI:894310]	-0.640313	0.641574	1.86704e-05	0.000235393	-0.0419938	0.971312	0.775631	0.99988
ENSMUSG00000044811.13	Cd300c2	CD300C molecule 2 [Source:MGI Symbol;Acc:MGI:2153249]	-1.25437	0.419177	1.8704e-05	0.000235633	-0.167564	0.890345	0.568664	0.99988
ENSMUSG00000036768.6	Kif15	kinesin family member 15 [Source:MGI Symbol;Acc:MGI:1098258]	-1.27966	0.411894	1.90847e-05	0.000240278	-0.163085	0.893113	0.588491	0.99988
ENSMUSG00000028917.14	Plekhm2	pleckstrin homology domain containing, family M (with RUN domain) member 2 [Source:MGI Symbol;Acc:MGI:1916832]	-0.46279	0.725582	1.92406e-05	0.000242087	-0.10501	0.929799	0.340297	0.99988
ENSMUSG00000027994.14	Ccdc109b	mitochondrial calcium uniporter dominant negative beta subunit [Source:MGI Symbol;Acc:MGI:1914065]	-1.81043	0.285106	1.92851e-05	0.000242495	-0.519608	0.697561	0.249497	0.99988
ENSMUSG00000020116.7	Pno1	partner of NOB1 homolog [Source:MGI Symbol;Acc:MGI:1913499]	0.308561	1.23847	1.94497e-05	0.000244411	0.0807714	1.05758	0.264389	0.99988
ENSMUSG00000041731.13	Pgm5	phosphoglucomutase 5 [Source:MGI Symbol;Acc:MGI:1925668]	-0.816925	0.567651	1.95184e-05	0.00024512	0.150743	1.11014	0.411833	0.99988
ENSMUSG00000026273.13	Mterf4	mitochondrial transcription termination factor 4 [Source:MGI Symbol;Acc:MGI:1918355]	0.301984	1.23284	1.95773e-05	0.000245706	0.102287	1.07347	0.139848	0.993246
ENSMUSG00000027506.15	Tpd52	tumor protein D52 [Source:MGI Symbol;Acc:MGI:107749]	-0.445263	0.734451	1.99237e-05	0.000249896	-0.0459788	0.968632	0.663966	0.99988
ENSMUSG00000092545.7	Gm20319	predicted gene, 20319 [Source:MGI Symbol;Acc:MGI:5012504]	0.487869	1.40237	2.00596e-05	0.000251443	0.0413298	1.02906	0.720317	0.99988
ENSMUSG00000086938.8	4930481A15Rik	RIKEN cDNA 4930481A15 gene [Source:MGI Symbol;Acc:MGI:1922181]	0.873395	1.83197	2.04536e-05	0.000256089	0.0706486	1.05019	0.731796	0.99988
ENSMUSG00000063506.13	Arhgap22	Rho GTPase activating protein 22 [Source:MGI Symbol;Acc:MGI:2443418]	-3.96716	0.0639389	2.04559e-05	0.000256089	-0.467092	0.723421	0.552365	0.99988
ENSMUSG00000030089.15	Slc41a3	solute carrier family 41, member 3 [Source:MGI Symbol;Acc:MGI:1918949]	-1.04401	0.484976	2.05528e-05	0.000257141	-0.934457	0.523239	0.000123333	0.0521499
ENSMUSG00000029108.14	Pcdh7	protocadherin 7 [Source:MGI Symbol;Acc:MGI:1860487]	-1.12093	0.459797	2.07037e-05	0.000258868	0.0784649	1.05589	0.760042	0.99988
ENSMUSG00000027984.8	Hadh	hydroxyacyl-Coenzyme A dehydrogenase [Source:MGI Symbol;Acc:MGI:96009]	0.364902	1.28779	2.08182e-05	0.000260137	0.280202	1.21436	0.00107222	0.190489
ENSMUSG00000025068.7	Gsto1	glutathione S-transferase omega 1 [Source:MGI Symbol;Acc:MGI:1342273]	0.521269	1.43522	2.08473e-05	0.000260337	0.0273294	1.01912	0.823061	0.99988
ENSMUSG00000085295.7	4930430E12Rik	RIKEN cDNA 4930430E12 gene [Source:MGI Symbol;Acc:MGI:1918889]	-3.83031	0.070301	2.08982e-05	0.00026081	-1.94143	0.260359	0.0447718	0.809991
ENSMUSG00000050107.2	Gsg2	germ cell associated 2, haspin [Source:MGI Symbol;Acc:MGI:1194498]	-1.14998	0.450631	2.10638e-05	0.000262713	-0.419548	0.747659	0.113352	0.983901
ENSMUSG00000032783.8	Troap	trophinin associated protein [Source:MGI Symbol;Acc:MGI:1925983]	-2.13921	0.227005	2.13443e-05	0.000266045	0.103794	1.0746	0.841068	0.99988
ENSMUSG00000036136.8	Fam110c	family with sequence similarity 110, member C [Source:MGI Symbol;Acc:MGI:1918813]	0.915841	1.88667	2.14929e-05	0.000267731	0.131412	1.09537	0.465904	0.99988
ENSMUSG00000073411.11	H2-D1	histocompatibility 2, D region locus 1 [Source:MGI Symbol;Acc:MGI:95896]	-0.688704	0.620411	2.1512e-05	0.000267802	-0.0984949	0.934007	0.543513	0.99988
ENSMUSG00000098318.7	Lockd	lncRNA downstream of Cdkn1b [Source:MGI Symbol;Acc:MGI:1915081]	-2.52545	0.173686	2.17282e-05	0.00027026	-0.52868	0.693188	0.397165	0.99988
ENSMUSG00000004044.9	Ptrf	polymerase I and transcript release factor [Source:MGI Symbol;Acc:MGI:1277968]	-0.664741	0.630802	2.17365e-05	0.00027026	-0.0547564	0.962757	0.725365	0.99988
ENSMUSG00000034634.7	Ly6d	lymphocyte antigen 6 complex, locus D [Source:MGI Symbol;Acc:MGI:96881]	-2.21903	0.214785	2.18259e-05	0.00027114	-1.44032	0.368486	0.00507221	0.340782
ENSMUSG00000037913.12	Tmem156	transmembrane protein 156 [Source:MGI Symbol;Acc:MGI:2685292]	-1.41242	0.375681	2.18344e-05	0.00027114	0.314037	1.24318	0.335724	0.99988
ENSMUSG00000024462.17	Gabbr1	gamma-aminobutyric acid (GABA) B receptor, 1 [Source:MGI Symbol;Acc:MGI:1860139]	-0.684932	0.622035	2.19234e-05	0.000272076	0.0492058	1.0347	0.750223	0.99988
ENSMUSG00000071005.7	Ccl19	chemokine (C-C motif) ligand 19 [Source:MGI Symbol;Acc:MGI:1346316]	-2.01549	0.24733	2.19776e-05	0.00027258	-0.105525	0.929467	0.811421	0.99988
ENSMUSG00000024124.9	Prss30	protease, serine 30 [Source:MGI Symbol;Acc:MGI:1353645]	-1.95908	0.257193	2.20014e-05	0.000272706	-1.09446	0.468311	0.0209389	0.63985
ENSMUSG00000028832.11	Stmn1	stathmin 1 [Source:MGI Symbol;Acc:MGI:96739]	-1.18798	0.438916	2.24344e-05	0.0002779	0.00212256	1.00147	0.994225	0.99988
ENSMUSG00000047797.14	Gjb1	gap junction protein, beta 1 [Source:MGI Symbol;Acc:MGI:95719]	0.39604	1.31589	2.25962e-05	0.000279732	0.0302798	1.02121	0.746043	0.99988
ENSMUSG00000031428.11	Zcchc18	zinc finger, CCHC domain containing 18 [Source:MGI Symbol;Acc:MGI:1914245]	-1.7821	0.29076	2.26959e-05	0.000280792	-0.240634	0.846373	0.577382	0.99988
ENSMUSG00000014329.14	Bicc1	BicC family RNA binding protein 1 [Source:MGI Symbol;Acc:MGI:1933388]	-0.852132	0.553965	2.3199e-05	0.000286775	-0.324733	0.798446	0.102676	0.978944
ENSMUSG00000086136.1	Gm12718	predicted gene 12718 [Source:MGI Symbol;Acc:MGI:3651516]	1.30909	2.47785	2.32082e-05	0.000286775	-0.299285	0.812655	0.766025	0.99988
ENSMUSG00000026574.5	Dpt	dermatopontin [Source:MGI Symbol;Acc:MGI:1928392]	-1.68883	0.310178	2.34838e-05	0.000290001	-0.250582	0.840557	0.527676	0.99988
ENSMUSG00000028977.16	Casz1	castor zinc finger 1 [Source:MGI Symbol;Acc:MGI:1196251]	-0.932283	0.524028	2.35186e-05	0.000290073	-0.498169	0.708005	0.0286286	0.72699
ENSMUSG00000018500.2	Adora2b	adenosine A2b receptor [Source:MGI Symbol;Acc:MGI:99403]	-4.0883	0.0587896	2.35083e-05	0.000290073	-1.1198	0.460158	0.187503	0.99988
ENSMUSG00000022057.7	Adamdec1	ADAM-like, decysin 1 [Source:MGI Symbol;Acc:MGI:1917650]	-0.813455	0.569018	2.36494e-05	0.000291506	-0.474217	0.719857	0.0129948	0.536117
ENSMUSG00000051314.11	Ffar2	free fatty acid receptor 2 [Source:MGI Symbol;Acc:MGI:2441731]	-2.18726	0.219568	2.37511e-05	0.000292579	-1.06086	0.479346	0.0869685	0.945335
ENSMUSG00000050600.5	Zfp831	zinc finger protein 831 [Source:MGI Symbol;Acc:MGI:3641861]	-1.71196	0.305244	2.39647e-05	0.000295029	-0.454374	0.729827	0.256933	0.99988
ENSMUSG00000026676.7	Ccdc3	coiled-coil domain containing 3 [Source:MGI Symbol;Acc:MGI:1921436]	-1.79747	0.28768	2.39934e-05	0.000295162	-0.295196	0.814961	0.464119	0.99988
ENSMUSG00000026764.15	Kif5c	kinesin family member 5C [Source:MGI Symbol;Acc:MGI:1098269]	-1.66061	0.316304	2.40051e-05	0.000295162	-0.207624	0.865962	0.554953	0.99988
ENSMUSG00000019774.8	Mtrf1l	mitochondrial translational release factor 1-like [Source:MGI Symbol;Acc:MGI:1918830]	0.416468	1.33466	2.41658e-05	0.000296879	0.105828	1.07611	0.278426	0.99988
ENSMUSG00000020877.11	Scrn2	secernin 2 [Source:MGI Symbol;Acc:MGI:1343092]	0.648478	1.56751	2.41744e-05	0.000296879	0.106469	1.07659	0.489252	0.99988
ENSMUSG00000057058.16	Skap1	src family associated phosphoprotein 1 [Source:MGI Symbol;Acc:MGI:1925723]	-1.2982	0.406634	2.42695e-05	0.000297863	-0.0469815	0.967959	0.87796	0.99988
ENSMUSG00000076475.2	Trbv19	T cell receptor beta, variable 19 [Source:MGI Symbol;Acc:MGI:98604]	-4.68351	0.0389155	2.43639e-05	0.000298839	-0.277538	0.824998	0.772581	0.99988
ENSMUSG00000022557.10	Bop1	block of proliferation 1 [Source:MGI Symbol;Acc:MGI:1334460]	0.350763	1.27523	2.44609e-05	0.000299844	-0.0369975	0.974681	0.667549	0.99988
ENSMUSG00000020664.9	Dld	dihydrolipoamide dehydrogenase [Source:MGI Symbol;Acc:MGI:107450]	0.345569	1.27065	2.44893e-05	0.000300009	0.00619343	1.0043	0.939744	0.99988
ENSMUSG00000056708.5	Ier5	immediate early response 5 [Source:MGI Symbol;Acc:MGI:1337072]	-0.717379	0.608201	2.45114e-05	0.000300096	-0.204998	0.86754	0.235212	0.99988
ENSMUSG00000085873.1	Ttc39aos1	Ttc39a opposite strand RNA 1 [Source:MGI Symbol;Acc:MGI:3651956]	-2.81089	0.142507	2.48307e-05	0.000303819	-1.96482	0.256172	0.00190606	0.232906
ENSMUSG00000042292.16	Mkl1	MKL (megakaryoblastic leukemia)/myocardin-like 1 [Source:MGI Symbol;Acc:MGI:2384495]	-0.550236	0.682909	2.49383e-05	0.000304949	0.0117128	1.00815	0.929327	0.99988
ENSMUSG00000036887.5	C1qa	complement component 1, q subcomponent, alpha polypeptide [Source:MGI Symbol;Acc:MGI:88223]	-1.24319	0.422437	2.49896e-05	0.000305202	-0.423013	0.745865	0.151664	0.99988
ENSMUSG00000039199.6	Zdhhc1	zinc finger, DHHC domain containing 1 [Source:MGI Symbol;Acc:MGI:1918046]	-0.538337	0.688564	2.49821e-05	0.000305202	-0.122564	0.918553	0.340654	0.99988
ENSMUSG00000024538.7	Ppic	peptidylprolyl isomerase C [Source:MGI Symbol;Acc:MGI:97751]	-0.748575	0.595191	2.65806e-05	0.000324262	-0.342501	0.788673	0.0540521	0.855331
ENSMUSG00000076620.2	Ighj2	immunoglobulin heavy joining 2 [Source:MGI Symbol;Acc:MGI:4439803]	-2.61177	0.163598	2.65826e-05	0.000324262	-0.100847	0.932486	0.820196	0.99988
ENSMUSG00000020473.13	Aebp1	AE binding protein 1 [Source:MGI Symbol;Acc:MGI:1197012]	-1.25463	0.419101	2.67161e-05	0.000325692	-0.228643	0.853437	0.440802	0.99988
ENSMUSG00000019977.15	Hbs1l	Hbs1-like (S. cerevisiae) [Source:MGI Symbol;Acc:MGI:1891704]	0.352219	1.27652	2.67609e-05	0.000326039	-0.0409934	0.971985	0.624665	0.99988
ENSMUSG00000057137.9	Tmem140	transmembrane protein 140 [Source:MGI Symbol;Acc:MGI:1915737]	-0.722774	0.605931	2.68553e-05	0.00032699	0.221587	1.16602	0.189724	0.99988
ENSMUSG00000025199.16	Chuk	conserved helix-loop-helix ubiquitous kinase [Source:MGI Symbol;Acc:MGI:99484]	0.320477	1.24874	2.70722e-05	0.00032943	0.159486	1.11689	0.0368604	0.791976
ENSMUSG00000031965.15	Tbx20	T-box 20 [Source:MGI Symbol;Acc:MGI:1888496]	-0.83678	0.559892	2.73053e-05	0.000332065	0.122046	1.08828	0.529066	0.99988
ENSMUSG00000025791.18	Pgm2	phosphoglucomutase 2 [Source:MGI Symbol;Acc:MGI:97565]	0.355722	1.27963	2.74543e-05	0.000333674	-0.0345077	0.976365	0.684267	0.99988
ENSMUSG00000009566.12	Fpgs	folylpolyglutamyl synthetase [Source:MGI Symbol;Acc:MGI:95576]	0.495246	1.40956	2.75095e-05	0.000334142	0.24161	1.18231	0.0404596	0.799171
ENSMUSG00000033033.10	Calhm2	calcium homeostasis modulator 2 [Source:MGI Symbol;Acc:MGI:1919941]	-0.79205	0.577523	2.78113e-05	0.000337603	-0.376623	0.770238	0.0457661	0.817405
ENSMUSG00000027374.12	Mrps5	mitochondrial ribosomal protein S5 [Source:MGI Symbol;Acc:MGI:1924971]	0.345702	1.27077	2.79899e-05	0.000339564	0.104234	1.07492	0.209743	0.99988
ENSMUSG00000028702.15	Rad54l	RAD54 like (S. cerevisiae) [Source:MGI Symbol;Acc:MGI:894697]	-1.29688	0.407006	2.80909e-05	0.000340583	-0.11934	0.920609	0.687622	0.99988
ENSMUSG00000040112.9	Mrps35	mitochondrial ribosomal protein S35 [Source:MGI Symbol;Acc:MGI:2385255]	0.4647	1.38003	2.81543e-05	0.000341145	0.053317	1.03765	0.631716	0.99988
ENSMUSG00000076522.2	Igkv16-104	immunoglobulin kappa variable 16-104 [Source:MGI Symbol;Acc:MGI:2685913]	-2.88494	0.135377	2.83802e-05	0.000343674	0.318215	1.24679	0.633031	0.99988
ENSMUSG00000046949.15	Nqo2	NAD(P)H dehydrogenase, quinone 2 [Source:MGI Symbol;Acc:MGI:104513]	0.319887	1.24823	2.90322e-05	0.000351357	0.0888835	1.06355	0.244633	0.99988
ENSMUSG00000042485.6	Mustn1	musculoskeletal, embryonic nuclear protein 1 [Source:MGI Symbol;Acc:MGI:1913425]	-1.00914	0.496841	2.90532e-05	0.000351397	-0.0622064	0.957798	0.795429	0.99988
ENSMUSG00000021238.10	Aldh6a1	aldehyde dehydrogenase family 6, subfamily A1 [Source:MGI Symbol;Acc:MGI:1915077]	0.367485	1.2901	2.90713e-05	0.000351404	0.180649	1.13339	0.0397655	0.798914
ENSMUSG00000097073.7	9430037G07Rik	RIKEN cDNA 9430037G07 gene [Source:MGI Symbol;Acc:MGI:2444544]	-1.03565	0.487796	2.91581e-05	0.00035224	0.239495	1.18058	0.339412	0.99988
ENSMUSG00000099146.7	0610031O16Rik	RIKEN cDNA 0610031O16 gene [Source:MGI Symbol;Acc:MGI:1915619]	0.538709	1.45267	2.92586e-05	0.000353241	0.289606	1.22231	0.024649	0.682143
ENSMUSG00000032314.14	Etfa	electron transferring flavoprotein, alpha polypeptide [Source:MGI Symbol;Acc:MGI:106092]	0.443575	1.35997	2.93418e-05	0.000354032	0.0943963	1.06762	0.374182	0.99988
ENSMUSG00000055485.6	Soga1	suppressor of glucose, autophagy associated 1 [Source:MGI Symbol;Acc:MGI:2444575]	-1.04631	0.484204	2.95323e-05	0.000356115	-0.0625222	0.957589	0.79613	0.99988
ENSMUSG00000024910.4	Ctsw	cathepsin W [Source:MGI Symbol;Acc:MGI:1338045]	-1.13542	0.455202	2.96629e-05	0.000357475	-0.17858	0.883573	0.506809	0.99988
ENSMUSG00000024766.14	Lipo3	lipase, member O3 [Source:MGI Symbol;Acc:MGI:2147592]	-0.752499	0.593575	3.03933e-05	0.000366056	0.04928	1.03475	0.771062	0.99988
ENSMUSG00000037712.15	Fermt2	fermitin family member 2 [Source:MGI Symbol;Acc:MGI:2385001]	0.453822	1.36966	3.05095e-05	0.000367235	0.320979	1.24918	0.00319199	0.2712
ENSMUSG00000001248.14	Gramd1a	GRAM domain containing 1A [Source:MGI Symbol;Acc:MGI:105490]	-0.320411	0.800842	3.05639e-05	0.000367668	-0.0575089	0.960922	0.457203	0.99988
ENSMUSG00000046591.10	Ticrr	TOPBP1-interacting checkpoint and replication regulator [Source:MGI Symbol;Acc:MGI:1924261]	-3.69984	0.0769549	3.07989e-05	0.000370272	-0.149555	0.901528	0.794722	0.99988
ENSMUSG00000030579.10	Tyrobp	TYRO protein tyrosine kinase binding protein [Source:MGI Symbol;Acc:MGI:1277211]	-1.19047	0.438159	3.09418e-05	0.000371766	-0.256436	0.837153	0.369807	0.99988
ENSMUSG00000039519.6	Cyp7b1	cytochrome P450, family 7, subfamily b, polypeptide 1 [Source:MGI Symbol;Acc:MGI:104978]	0.923481	1.89669	3.10311e-05	0.000372615	0.588655	1.50384	0.00854499	0.454473
ENSMUSG00000027660.16	Skil	SKI-like [Source:MGI Symbol;Acc:MGI:106203]	-0.551903	0.68212	3.15172e-05	0.000378226	-0.0539712	0.963281	0.684591	0.99988
ENSMUSG00000043008.8	Klhl6	kelch-like 6 [Source:MGI Symbol;Acc:MGI:2686922]	-0.621589	0.649955	3.16532e-05	0.00037963	-0.0003146	0.999782	0.998333	0.99988
ENSMUSG00000022711.15	Pmm2	phosphomannomutase 2 [Source:MGI Symbol;Acc:MGI:1859214]	0.251642	1.19056	3.18178e-05	0.000381375	0.111767	1.08055	0.0656703	0.896087
ENSMUSG00000063568.11	Jazf1	JAZF zinc finger 1 [Source:MGI Symbol;Acc:MGI:2141450]	-1.22759	0.42703	3.20319e-05	0.000383711	0.201716	1.15007	0.452586	0.99988
ENSMUSG00000053768.13	Chchd3	coiled-coil-helix-coiled-coil-helix domain containing 3 [Source:MGI Symbol;Acc:MGI:1913325]	0.35476	1.27877	3.2169e-05	0.000385123	0.0835943	1.05965	0.326782	0.99988
ENSMUSG00000035967.15	Ints6l	integrator complex subunit 6 like [Source:MGI Symbol;Acc:MGI:2442593]	-0.721697	0.606384	3.2267e-05	0.000386065	0.00392716	1.00273	0.981341	0.99988
ENSMUSG00000006273.14	Atp6v1b2	ATPase, H+ transporting, lysosomal V1 subunit B2 [Source:MGI Symbol;Acc:MGI:109618]	-0.301755	0.811265	3.24832e-05	0.000388419	-0.0316713	0.978286	0.662766	0.99988
ENSMUSG00000027636.11	Sla2	Src-like-adaptor 2 [Source:MGI Symbol;Acc:MGI:1925049]	-1.21343	0.431242	3.26188e-05	0.000389808	0.500947	1.41514	0.113835	0.983901
ENSMUSG00000032939.14	Nup93	nucleoporin 93 [Source:MGI Symbol;Acc:MGI:1919055]	-0.511163	0.701657	3.3367e-05	0.00039851	-0.101211	0.93225	0.424754	0.99988
ENSMUSG00000026070.15	Il18r1	interleukin 18 receptor 1 [Source:MGI Symbol;Acc:MGI:105383]	-1.38356	0.383272	3.37626e-05	0.000402995	0.190951	1.14152	0.558442	0.99988
ENSMUSG00000006494.11	Pdk1	pyruvate dehydrogenase kinase, isoenzyme 1 [Source:MGI Symbol;Acc:MGI:1926119]	0.542725	1.45672	3.42724e-05	0.000408835	0.173956	1.12815	0.183651	0.99988
ENSMUSG00000027247.16	Arhgap1	Rho GTPase activating protein 1 [Source:MGI Symbol;Acc:MGI:2445003]	-0.348552	0.785372	3.43663e-05	0.000409711	-0.00115967	0.999197	0.988977	0.99988
ENSMUSG00000050241.8	Klre1	killer cell lectin-like receptor family E member 1 [Source:MGI Symbol;Acc:MGI:2662547]	-1.49502	0.354775	3.4595e-05	0.000412192	0.242266	1.18285	0.472837	0.99988
ENSMUSG00000091742.1	Gm5093	predicted gene 5093 [Source:MGI Symbol;Acc:MGI:3644404]	1.60976	3.05202	3.48565e-05	0.000414319	0.752302	1.68448	0.0590515	0.873962
ENSMUSG00000046840.16	Hnf4aos	hepatic nuclear factor 4 alpha, opposite strand [Source:MGI Symbol;Acc:MGI:1915564]	1.21927	2.32829	3.48514e-05	0.000414319	0.00934563	1.0065	0.974738	0.99988
ENSMUSG00000014602.15	Kif1a	kinesin family member 1A [Source:MGI Symbol;Acc:MGI:108391]	-1.59188	0.331738	3.48285e-05	0.000414319	0.181149	1.13379	0.510701	0.99988
ENSMUSG00000030966.13	Trim21	tripartite motif-containing 21 [Source:MGI Symbol;Acc:MGI:106657]	-0.490956	0.711553	3.47949e-05	0.000414319	0.000822882	1.00057	0.994429	0.99988
ENSMUSG00000008393.8	Carhsp1	calcium regulated heat stable protein 1 [Source:MGI Symbol;Acc:MGI:1196368]	0.312685	1.24202	3.5189e-05	0.000418024	0.0451416	1.03178	0.551103	0.99988
ENSMUSG00000021460.16	Auh	AU RNA binding protein/enoyl-coenzyme A hydratase [Source:MGI Symbol;Acc:MGI:1338011]	0.33844	1.26439	3.52787e-05	0.00041884	0.0431248	1.03034	0.600066	0.99988
ENSMUSG00000097101.2	1810034E14Rik	RIKEN cDNA 1810034E14 gene [Source:MGI Symbol;Acc:MGI:1913753]	0.51391	1.42791	3.54712e-05	0.000420876	0.026316	1.01841	0.834962	0.99988
ENSMUSG00000076937.3	Iglc2	immunoglobulin lambda constant 2 [Source:MGI Symbol;Acc:MGI:99547]	-1.54353	0.343046	3.569e-05	0.000423221	-0.478185	0.71788	0.188243	0.99988
ENSMUSG00000023033.14	Scn8a	sodium channel, voltage-gated, type VIII, alpha [Source:MGI Symbol;Acc:MGI:103169]	-1.65924	0.316606	3.59898e-05	0.000426523	-1.26117	0.417206	0.00122237	0.194514
ENSMUSG00000027864.9	Ptgfrn	prostaglandin F2 receptor negative regulator [Source:MGI Symbol;Acc:MGI:1277114]	-0.818941	0.566858	3.60877e-05	0.000427196	-0.1438	0.905132	0.462138	0.99988
ENSMUSG00000073982.11	Rhog	ras homolog family member G [Source:MGI Symbol;Acc:MGI:1928370]	-0.512776	0.700872	3.60894e-05	0.000427196	-0.066387	0.955027	0.593495	0.99988
ENSMUSG00000047866.18	Lonp2	lon peptidase 2, peroxisomal [Source:MGI Symbol;Acc:MGI:1914137]	0.383453	1.30446	3.61764e-05	0.000427973	0.287753	1.22074	0.00193989	0.232906
ENSMUSG00000027907.4	S100a11	S100 calcium binding protein A11 [Source:MGI Symbol;Acc:MGI:1338798]	-1.04458	0.484785	3.6228e-05	0.00042833	-0.082422	0.944471	0.742319	0.99988
ENSMUSG00000043391.9	2510009E07Rik	RIKEN cDNA 2510009E07 gene [Source:MGI Symbol;Acc:MGI:1919440]	-0.508829	0.702792	3.6266e-05	0.000428526	-0.0292552	0.979926	0.80919	0.99988
ENSMUSG00000089715.11	Cbx6	chromobox 6 [Source:MGI Symbol;Acc:MGI:3512628]	-0.614366	0.653217	3.63319e-05	0.00042893	-0.205836	0.867036	0.165252	0.99988
ENSMUSG00000032459.9	Mrps22	mitochondrial ribosomal protein S22 [Source:MGI Symbol;Acc:MGI:1928137]	0.452544	1.36845	3.63431e-05	0.00042893	0.0733775	1.05218	0.50452	0.99988
ENSMUSG00000070868.11	Skint3	selection and upkeep of intraepithelial T cells 3 [Source:MGI Symbol;Acc:MGI:3045331]	-1.78862	0.289449	3.63922e-05	0.000429256	0.0177443	1.01238	0.957498	0.99988
ENSMUSG00000056938.16	Acbd4	acyl-Coenzyme A binding domain containing 4 [Source:MGI Symbol;Acc:MGI:1914381]	0.545733	1.45976	3.64923e-05	0.000430183	0.012908	1.00899	0.922597	0.99988
ENSMUSG00000044221.14	Grsf1	G-rich RNA sequence binding factor 1 [Source:MGI Symbol;Acc:MGI:106479]	0.306581	1.23677	3.66406e-05	0.000431677	0.0380462	1.02672	0.609095	0.99988
ENSMUSG00000046159.15	Chrm3	cholinergic receptor, muscarinic 3, cardiac [Source:MGI Symbol;Acc:MGI:88398]	-1.29929	0.406327	3.68402e-05	0.000433773	-1.17469	0.442979	0.000264119	0.0857539
ENSMUSG00000032053.8	Pou2af1	POU domain, class 2, associating factor 1 [Source:MGI Symbol;Acc:MGI:105086]	-1.23011	0.426285	3.6868e-05	0.000433844	0.293006	1.22519	0.329002	0.99988
ENSMUSG00000034959.7	Rubcnl	RUN and cysteine rich domain containing beclin 1 interacting protein like [Source:MGI Symbol;Acc:MGI:2685590]	-1.05651	0.480794	3.74963e-05	0.000440979	-0.31301	0.804961	0.234824	0.99988
ENSMUSG00000015312.8	Gadd45b	growth arrest and DNA-damage-inducible 45 beta [Source:MGI Symbol;Acc:MGI:107776]	-1.35997	0.389589	3.76427e-05	0.00044244	0.217685	1.16287	0.498757	0.99988
ENSMUSG00000020009.12	Ifngr1	interferon gamma receptor 1 [Source:MGI Symbol;Acc:MGI:107655]	-0.487199	0.713409	3.7707e-05	0.000442935	-0.180451	0.882427	0.12527	0.986701
ENSMUSG00000021474.8	Sfxn1	sideroflexin 1 [Source:MGI Symbol;Acc:MGI:2137677]	0.482586	1.39725	3.77919e-05	0.000443672	-0.0931252	0.93749	0.426381	0.99988
ENSMUSG00000058260.2	Serpina9	serine (or cysteine) peptidase inhibitor, clade A (alpha-1 antiproteinase, antitrypsin), member 9 [Source:MGI Symbol;Acc:MGI:1919157]	1.45005	2.73217	3.78763e-05	0.000444402	1.47333	2.77662	0.0227405	0.669041
ENSMUSG00000032035.15	Ets1	E26 avian leukemia oncogene 1, 5' domain [Source:MGI Symbol;Acc:MGI:95455]	-0.521463	0.696665	3.81904e-05	0.000447824	-0.0372075	0.974539	0.768761	0.99988
ENSMUSG00000006373.10	Pgrmc1	progesterone receptor membrane component 1 [Source:MGI Symbol;Acc:MGI:1858305]	0.316786	1.24555	3.86082e-05	0.000452459	0.0339956	1.02384	0.65881	0.99988
ENSMUSG00000037126.15	Psd	pleckstrin and Sec7 domain containing [Source:MGI Symbol;Acc:MGI:1920978]	-0.873863	0.545684	3.89485e-05	0.000455912	-0.570575	0.673348	0.01168	0.511519
ENSMUSG00000025428.15	Atp5a1	ATP synthase, H+ transporting, mitochondrial F1 complex, alpha subunit 1 [Source:MGI Symbol;Acc:MGI:88115]	0.294505	1.22646	3.89446e-05	0.000455912	-0.0178811	0.987682	0.802852	0.99988
ENSMUSG00000029330.8	Cds1	CDP-diacylglycerol synthase 1 [Source:MGI Symbol;Acc:MGI:1921846]	-1.18606	0.439501	3.906e-05	0.000456949	0.025669	1.01795	0.924512	0.99988
ENSMUSG00000048537.16	Phldb1	pleckstrin homology like domain, family B, member 1 [Source:MGI Symbol;Acc:MGI:2143230]	-0.496213	0.708965	3.90917e-05	0.000457053	-0.147675	0.902704	0.233073	0.99988
ENSMUSG00000030766.15	Arhgap17	Rho GTPase activating protein 17 [Source:MGI Symbol;Acc:MGI:1917747]	-0.484483	0.714753	3.92017e-05	0.000458071	-0.00498423	0.996551	0.966164	0.99988
ENSMUSG00000044906.5	4930503L19Rik	RIKEN cDNA 4930503L19 gene [Source:MGI Symbol;Acc:MGI:1922045]	-0.571945	0.672709	3.93538e-05	0.000459579	0.0588249	1.04162	0.658336	0.99988
ENSMUSG00000029911.14	Ssbp1	single-stranded DNA binding protein 1 [Source:MGI Symbol;Acc:MGI:1920040]	0.303894	1.23447	3.94774e-05	0.000460754	0.105938	1.07619	0.161323	0.99988
ENSMUSG00000022468.11	Endou	endonuclease, polyU-specific [Source:MGI Symbol;Acc:MGI:97746]	-1.09407	0.46844	3.95468e-05	0.000461294	-0.495715	0.70921	0.0676472	0.903719
ENSMUSG00000020973.7	Dnaaf2	dynein, axonemal assembly factor 2 [Source:MGI Symbol;Acc:MGI:1923566]	0.455392	1.37116	3.99252e-05	0.000465437	0.0995998	1.07148	0.379781	0.99988
ENSMUSG00000036553.16	Sh3tc1	SH3 domain and tetratricopeptide repeats 1 [Source:MGI Symbol;Acc:MGI:2678949]	-0.489558	0.712243	4.02794e-05	0.000469293	0.0135641	1.00945	0.910886	0.99988
ENSMUSG00000075010.4	AW112010	expressed sequence AW112010 [Source:MGI Symbol;Acc:MGI:2147706]	-0.917937	0.529265	4.05402e-05	0.000471996	-0.015218	0.989507	0.945731	0.99988
ENSMUSG00000038740.9	Mvb12b	multivesicular body subunit 12B [Source:MGI Symbol;Acc:MGI:1919793]	-0.617746	0.651688	4.05586e-05	0.000471996	-0.199537	0.87083	0.178768	0.99988
ENSMUSG00000102051.1	I830127L07Rik	RIKEN cDNA I830127L07 gene [Source:MGI Symbol;Acc:MGI:3612406]	-3.59048	0.0830155	4.06401e-05	0.000472669	-0.0691659	0.953189	0.923803	0.99988
ENSMUSG00000036986.16	Pml	promyelocytic leukemia [Source:MGI Symbol;Acc:MGI:104662]	-0.534896	0.690208	4.07102e-05	0.000473209	0.00379273	1.00263	0.97663	0.99988
ENSMUSG00000033906.5	Zdhhc15	zinc finger, DHHC domain containing 15 [Source:MGI Symbol;Acc:MGI:1915336]	-2.19445	0.218476	4.11444e-05	0.000477978	0.0747202	1.05316	0.855276	0.99988
ENSMUSG00000027597.15	Ahcy	S-adenosylhomocysteine hydrolase [Source:MGI Symbol;Acc:MGI:87968]	0.582193	1.49712	4.17246e-05	0.000484437	-0.0159501	0.989005	0.910638	0.99988
ENSMUSG00000042404.16	Dennd4b	DENN/MADD domain containing 4B [Source:MGI Symbol;Acc:MGI:2446201]	-0.465258	0.724342	4.21274e-05	0.000488829	0.0667638	1.04736	0.559733	0.99988
ENSMUSG00000030468.12	Siglecg	sialic acid binding Ig-like lectin G [Source:MGI Symbol;Acc:MGI:2443630]	-1.06696	0.477323	4.23456e-05	0.000491076	-0.0757344	0.948859	0.771666	0.99988
ENSMUSG00000024029.4	Tff3	trefoil factor 3, intestinal [Source:MGI Symbol;Acc:MGI:104638]	-2.69234	0.154713	4.26867e-05	0.000494745	-3.43102	0.0927172	0.000527354	0.127845
ENSMUSG00000005413.8	Hmox1	heme oxygenase 1 [Source:MGI Symbol;Acc:MGI:96163]	-0.891281	0.539135	4.27176e-05	0.000494816	-0.30377	0.810132	0.164054	0.99988
ENSMUSG00000026356.15	Dars	aspartyl-tRNA synthetase [Source:MGI Symbol;Acc:MGI:2442544]	0.307511	1.23757	4.28927e-05	0.000496557	0.0722396	1.05135	0.336365	0.99988
ENSMUSG00000015291.10	Gdi1	guanosine diphosphate (GDP) dissociation inhibitor 1 [Source:MGI Symbol;Acc:MGI:99846]	0.240986	1.1818	4.30729e-05	0.000498355	0.0951678	1.06819	0.1079	0.980811
ENSMUSG00000028093.15	Acp6	acid phosphatase 6, lysophosphatidic [Source:MGI Symbol;Acc:MGI:1931010]	0.291372	1.2238	4.32435e-05	0.000500039	-0.00274682	0.998098	0.969591	0.99988
ENSMUSG00000034686.7	Prr7	proline rich 7 (synaptic) [Source:MGI Symbol;Acc:MGI:3487246]	-2.05884	0.240009	4.33487e-05	0.000500966	-0.240852	0.846246	0.647181	0.99988
ENSMUSG00000010307.7	Tmem86a	transmembrane protein 86A [Source:MGI Symbol;Acc:MGI:1915143]	-0.800206	0.574267	4.40755e-05	0.00050907	-0.29554	0.814767	0.132794	0.986701
ENSMUSG00000002550.16	Uck1	uridine-cytidine kinase 1 [Source:MGI Symbol;Acc:MGI:98904]	0.440546	1.35712	4.42368e-05	0.000510639	0.314575	1.24365	0.00345731	0.282344
ENSMUSG00000018217.12	Pmp22	peripheral myelin protein 22 [Source:MGI Symbol;Acc:MGI:97631]	-0.654562	0.635268	4.44365e-05	0.000512519	0.0277024	1.01939	0.862022	0.99988
ENSMUSG00000030346.16	Rad51ap1	RAD51 associated protein 1 [Source:MGI Symbol;Acc:MGI:1098224]	-1.70374	0.306989	4.44766e-05	0.000512519	-0.121959	0.918939	0.755861	0.99988
ENSMUSG00000050640.16	Tmem150c	transmembrane protein 150C [Source:MGI Symbol;Acc:MGI:3041258]	-3.1347	0.113857	4.44729e-05	0.000512519	0.22134	1.16582	0.726694	0.99988
ENSMUSG00000064345.1	mt-Nd2	mitochondrially encoded NADH dehydrogenase 2 [Source:MGI Symbol;Acc:MGI:102500]	0.60056	1.51631	4.48515e-05	0.000516541	0.237714	1.17912	0.106229	0.979556
ENSMUSG00000074896.3	Ifit3	interferon-induced protein with tetratricopeptide repeats 3 [Source:MGI Symbol;Acc:MGI:1101055]	-0.826286	0.563979	4.52305e-05	0.000520607	-0.169736	0.889006	0.399058	0.99988
ENSMUSG00000021751.13	Acox2	acyl-Coenzyme A oxidase 2, branched chain [Source:MGI Symbol;Acc:MGI:1934852]	0.414649	1.33297	4.55112e-05	0.000523536	0.0962404	1.06898	0.344311	0.99988
ENSMUSG00000000386.14	Mx1	MX dynamin-like GTPase 1 [Source:MGI Symbol;Acc:MGI:97243]	-1.19525	0.436711	4.57384e-05	0.000525847	-0.234375	0.850053	0.411333	0.99988
ENSMUSG00000037887.11	Dusp8	dual specificity phosphatase 8 [Source:MGI Symbol;Acc:MGI:106626]	-1.61625	0.326182	4.59513e-05	0.000527991	-1.55683	0.339898	0.000291854	0.0914914
ENSMUSG00000024730.7	Ms4a8a	membrane-spanning 4-domains, subfamily A, member 8A [Source:MGI Symbol;Acc:MGI:1927657]	-1.29409	0.407794	4.61616e-05	0.000530102	-0.324629	0.798504	0.302257	0.99988
ENSMUSG00000030022.14	Adamts9	a disintegrin-like and metallopeptidase (reprolysin type) with thrombospondin type 1 motif, 9 [Source:MGI Symbol;Acc:MGI:1916320]	-0.820633	0.566193	4.62749e-05	0.000531099	-0.0539415	0.963301	0.763747	0.99988
ENSMUSG00000037742.14	Eef1a1	eukaryotic translation elongation factor 1 alpha 1 [Source:MGI Symbol;Acc:MGI:1096881]	0.370518	1.29282	4.64293e-05	0.000532565	-0.0586452	0.960165	0.519161	0.99988
ENSMUSG00000019528.18	Gyg	glycogenin [Source:MGI Symbol;Acc:MGI:1351614]	-0.479048	0.717451	4.65014e-05	0.000533086	-0.0826205	0.944341	0.480398	0.99988
ENSMUSG00000027371.10	Fahd2a	fumarylacetoacetate hydrolase domain containing 2A [Source:MGI Symbol;Acc:MGI:1915376]	0.43508	1.35199	4.66588e-05	0.000534584	-0.0864289	0.941851	0.426655	0.99988
ENSMUSG00000021361.6	Tmem14c	transmembrane protein 14C [Source:MGI Symbol;Acc:MGI:1913404]	0.460131	1.37567	4.67226e-05	0.000535008	-0.0486897	0.966814	0.667611	0.99988
ENSMUSG00000036273.15	Lrrk2	leucine-rich repeat kinase 2 [Source:MGI Symbol;Acc:MGI:1913975]	-0.72088	0.606727	4.67963e-05	0.000535546	-0.0504859	0.965611	0.768744	0.99988
ENSMUSG00000018727.19	Cpsf4l	cleavage and polyadenylation specific factor 4-like [Source:MGI Symbol;Acc:MGI:1277182]	0.751842	1.68394	4.70199e-05	0.000537797	0.281381	1.21536	0.129519	0.986701
ENSMUSG00000026630.9	Batf3	basic leucine zipper transcription factor, ATF-like 3 [Source:MGI Symbol;Acc:MGI:1925491]	-1.34481	0.393705	4.71581e-05	0.000538761	-0.50186	0.706196	0.131703	0.986701
ENSMUSG00000053644.13	Aldh7a1	aldehyde dehydrogenase family 7, member A1 [Source:MGI Symbol;Acc:MGI:108186]	0.334937	1.26132	4.7157e-05	0.000538761	-0.0710915	0.951918	0.388285	0.99988
ENSMUSG00000049422.6	Chchd10	coiled-coil-helix-coiled-coil-helix domain containing 10 [Source:MGI Symbol;Acc:MGI:2143558]	0.6668	1.58755	4.72588e-05	0.000539603	0.175623	1.12945	0.283929	0.99988
ENSMUSG00000050592.8	Fam78a	family with sequence similarity 78, member A [Source:MGI Symbol;Acc:MGI:2443569]	-0.857571	0.551881	4.73692e-05	0.000540555	-0.115317	0.923179	0.592312	0.99988
ENSMUSG00000025937.6	Lactb2	lactamase, beta 2 [Source:MGI Symbol;Acc:MGI:2442551]	0.496586	1.41087	4.74452e-05	0.000541113	0.152281	1.11133	0.212224	0.99988
ENSMUSG00000035352.3	Ccl12	chemokine (C-C motif) ligand 12 [Source:MGI Symbol;Acc:MGI:108224]	-2.99952	0.125042	4.75667e-05	0.000542189	-0.67842	0.624849	0.321128	0.99988
ENSMUSG00000061603.7	Akap6	A kinase (PRKA) anchor protein 6 [Source:MGI Symbol;Acc:MGI:3050566]	-2.17778	0.221015	4.77521e-05	0.000543993	-0.392549	0.761782	0.348796	0.99988
ENSMUSG00000028003.6	Lrat	lecithin-retinol acyltransferase (phosphatidylcholine-retinol-O-acyltransferase) [Source:MGI Symbol;Acc:MGI:1891259]	-0.720571	0.606857	4.7835e-05	0.000544627	0.0724223	1.05148	0.681364	0.99988
ENSMUSG00000038415.9	Foxq1	forkhead box Q1 [Source:MGI Symbol;Acc:MGI:1298228]	1.26192	2.39814	4.82966e-05	0.00054957	-0.388073	0.76415	0.211805	0.99988
ENSMUSG00000037447.16	Arid5a	AT rich interactive domain 5A (MRF1-like) [Source:MGI Symbol;Acc:MGI:2443039]	-0.814222	0.568715	4.833e-05	0.000549636	-0.0259779	0.982155	0.89671	0.99988
ENSMUSG00000036587.13	Fut7	fucosyltransferase 7 [Source:MGI Symbol;Acc:MGI:107692]	-1.55184	0.341074	4.85229e-05	0.000551517	0.38602	1.30678	0.39617	0.99988
ENSMUSG00000039531.7	Zufsp	zinc finger with UFM1-specific peptidase domain [Source:MGI Symbol;Acc:MGI:1919830]	-0.415833	0.749586	4.85964e-05	0.000552039	0.0461982	1.03254	0.637764	0.99988
ENSMUSG00000052749.9	Trim30b	tripartite motif-containing 30B [Source:MGI Symbol;Acc:MGI:4821256]	-0.962035	0.513332	4.86326e-05	0.000552136	-0.247839	0.842157	0.240196	0.99988
ENSMUSG00000021277.16	Traf3	TNF receptor-associated factor 3 [Source:MGI Symbol;Acc:MGI:108041]	-0.58564	0.666354	4.93066e-05	0.00055947	-0.104621	0.930049	0.471171	0.99988
ENSMUSG00000024909.14	Efemp2	epidermal growth factor-containing fibulin-like extracellular matrix protein 2 [Source:MGI Symbol;Acc:MGI:1891209]	-0.672682	0.627339	4.93771e-05	0.000559952	-0.0165734	0.988578	0.921135	0.99988
ENSMUSG00000020521.7	Rnft1	ring finger protein, transmembrane 1 [Source:MGI Symbol;Acc:MGI:1924142]	0.256782	1.19481	4.9447e-05	0.000560427	0.158759	1.11633	0.0116346	0.511519
ENSMUSG00000035439.13	Haus8	4HAUS augmin-like complex, subunit 8 [Source:MGI Symbol;Acc:MGI:1923728]	-0.798092	0.575109	4.95293e-05	0.000561043	-0.306877	0.80839	0.134604	0.986701
ENSMUSG00000024330.16	Col11a2	collagen, type XI, alpha 2 [Source:MGI Symbol;Acc:MGI:88447]	-0.888118	0.540318	5.02644e-05	0.000569047	-0.434479	0.739961	0.0567654	0.863689
ENSMUSG00000053219.15	Raet1e	retinoic acid early transcript 1E [Source:MGI Symbol;Acc:MGI:2675273]	0.900945	1.86729	5.04849e-05	0.00057122	0.157943	1.1157	0.476011	0.99988
ENSMUSG00000024354.11	Slc23a1	solute carrier family 23 (nucleobase transporters), member 1 [Source:MGI Symbol;Acc:MGI:1341903]	0.408297	1.32712	5.09299e-05	0.000575928	0.0807686	1.05758	0.421653	0.99988
ENSMUSG00000063605.5	Ccdc102a	coiled-coil domain containing 102A [Source:MGI Symbol;Acc:MGI:2686927]	-0.855333	0.552738	5.10131e-05	0.000576544	0.133387	1.09687	0.539322	0.99988
ENSMUSG00000099061.1	Gm28050	predicted gene, 28050 [Source:MGI Symbol;Acc:MGI:5547786]	1.98863	3.9686	5.15197e-05	0.000581939	0.466207	1.38147	0.422069	0.99988
ENSMUSG00000003528.14	Slc25a1	solute carrier family 25 (mitochondrial carrier, citrate transporter), member 1 [Source:MGI Symbol;Acc:MGI:1345283]	0.3695	1.29191	5.17582e-05	0.000584303	-0.0318857	0.978141	0.7274	0.99988
ENSMUSG00000049608.8	Gpr55	G protein-coupled receptor 55 [Source:MGI Symbol;Acc:MGI:2685064]	-1.38721	0.382303	5.18983e-05	0.000585555	-0.441144	0.73655	0.20849	0.99988
ENSMUSG00000032374.14	Plod2	procollagen lysine, 2-oxoglutarate 5-dioxygenase 2 [Source:MGI Symbol;Acc:MGI:1347007]	-1.0634	0.478503	5.22047e-05	0.000588347	-0.228453	0.85355	0.375887	0.99988
ENSMUSG00000050896.12	Rtn4rl2	reticulon 4 receptor-like 2 [Source:MGI Symbol;Acc:MGI:2669796]	-1.93892	0.260811	5.21813e-05	0.000588347	-0.179364	0.883092	0.702278	0.99988
ENSMUSG00000095571.2	Ighv5-17	immunoglobulin heavy variable 5-17 [Source:MGI Symbol;Acc:MGI:4439533]	-3.09464	0.117064	5.22677e-05	0.000588726	-0.440367	0.736947	0.46961	0.99988
ENSMUSG00000031173.13	Otc	ornithine transcarbamylase [Source:MGI Symbol;Acc:MGI:97448]	0.429811	1.34706	5.2448e-05	0.000590424	0.107311	1.07722	0.312595	0.99988
ENSMUSG00000025175.12	Fn3k	fructosamine 3 kinase [Source:MGI Symbol;Acc:MGI:1926834]	0.88509	1.84688	5.26721e-05	0.000592614	-0.0875524	0.941118	0.689587	0.99988
ENSMUSG00000026878.16	Rab14	RAB14, member RAS oncogene family [Source:MGI Symbol;Acc:MGI:1915615]	0.272231	1.20767	5.31382e-05	0.000597521	0.111693	1.0805	0.0973481	0.968982
ENSMUSG00000063160.12	Numbl	numb-like [Source:MGI Symbol;Acc:MGI:894702]	-0.974771	0.508821	5.41361e-05	0.0006084	-0.123544	0.91793	0.58428	0.99988
ENSMUSG00000000359.3	Rem1	rad and gem related GTP binding protein 1 [Source:MGI Symbol;Acc:MGI:1097696]	-1.11604	0.461359	5.44351e-05	0.000611417	-0.29952	0.812523	0.282535	0.99988
ENSMUSG00000011148.13	Adssl1	adenylosuccinate synthetase like 1 [Source:MGI Symbol;Acc:MGI:87947]	0.465219	1.38053	5.45222e-05	0.00061205	-0.146929	0.903171	0.2019	0.99988
ENSMUSG00000094793.1	Mup12	major urinary protein 12 [Source:MGI Symbol;Acc:MGI:3780193]	1.97626	3.93472	5.47603e-05	0.000614379	0.623242	1.54033	0.274879	0.99988
ENSMUSG00000028621.17	Cyb5rl	cytochrome b5 reductase-like [Source:MGI Symbol;Acc:MGI:1919657]	0.399866	1.31939	5.4915e-05	0.000615769	0.140828	1.10254	0.166679	0.99988
ENSMUSG00000028186.14	Uox	urate oxidase [Source:MGI Symbol;Acc:MGI:98907]	0.565347	1.47974	5.50025e-05	0.000616404	-0.172991	0.887002	0.217165	0.99988
ENSMUSG00000047592.17	Nxpe5	neurexophilin and PC-esterase domain family, member 5 [Source:MGI Symbol;Acc:MGI:3584036]	-3.86108	0.0688175	5.55457e-05	0.000622143	-0.781322	0.581834	0.359904	0.99988
ENSMUSG00000041360.7	Pum3	pumilio RNA-binding family member 3 [Source:MGI Symbol;Acc:MGI:106253]	0.405912	1.32493	5.5631e-05	0.00062275	0.0543094	1.03836	0.591505	0.99988
ENSMUSG00000045917.17	Tmem268	transmembrane protein 268 [Source:MGI Symbol;Acc:MGI:1913920]	-0.746435	0.596075	5.60199e-05	0.000626752	-0.274304	0.826849	0.145686	0.99988
ENSMUSG00000094930.2	Igkv6-25	immunoglobulin kappa chain variable 6-25 [Source:MGI Symbol;Acc:MGI:4439867]	-3.8989	0.0670369	5.62156e-05	0.000628405	-0.634414	0.644203	0.342309	0.99988
ENSMUSG00000034810.7	Scn7a	sodium channel, voltage-gated, type VII, alpha [Source:MGI Symbol;Acc:MGI:102965]	-1.628	0.323536	5.62305e-05	0.000628405	-0.437312	0.738509	0.23589	0.99988
ENSMUSG00000025464.15	Paox	polyamine oxidase (exo-N4-amino) [Source:MGI Symbol;Acc:MGI:1916983]	0.486952	1.40148	5.65545e-05	0.000631673	-0.00216921	0.998498	0.985582	0.99988
ENSMUSG00000066152.11	Slc31a2	solute carrier family 31, member 2 [Source:MGI Symbol;Acc:MGI:1333844]	-0.377754	0.769635	5.682e-05	0.000634284	-0.0863183	0.941923	0.360442	0.99988
ENSMUSG00000017801.15	Mlx	MAX-like protein X [Source:MGI Symbol;Acc:MGI:108398]	0.244942	1.18504	5.68684e-05	0.00063447	-0.0359829	0.975367	0.563494	0.99988
ENSMUSG00000044948.16	Cfap43	cilia and flagella associated protein 43 [Source:MGI Symbol;Acc:MGI:1289258]	-0.744537	0.596859	5.69378e-05	0.00063489	0.10511	1.07558	0.56973	0.99988
ENSMUSG00000036027.11	1810046K07Rik	RIKEN cDNA 1810046K07 gene [Source:MGI Symbol;Acc:MGI:1917059]	1.22996	2.3456	5.72171e-05	0.000637648	0.199332	1.14817	0.505695	0.99988
ENSMUSG00000009291.12	Pttg1ip	pituitary tumor-transforming 1 interacting protein [Source:MGI Symbol;Acc:MGI:2652132]	0.218992	1.16392	5.7315e-05	0.000638384	0.0989166	1.07097	0.0690197	0.910644
ENSMUSG00000026797.16	Stxbp1	syntaxin binding protein 1 [Source:MGI Symbol;Acc:MGI:107363]	-0.597456	0.660918	5.76408e-05	0.000641655	0.0288719	1.02021	0.8475	0.99988
ENSMUSG00000019987.8	Arg1	arginase, liver [Source:MGI Symbol;Acc:MGI:88070]	0.472816	1.38782	5.77028e-05	0.000641987	-0.173095	0.886938	0.140895	0.993704
ENSMUSG00000040618.6	Pck2	phosphoenolpyruvate carboxykinase 2 (mitochondrial) [Source:MGI Symbol;Acc:MGI:1860456]	-0.618893	0.651171	5.79013e-05	0.000643838	-0.282589	0.822115	0.0685896	0.907639
ENSMUSG00000045404.15	Kcnk13	potassium channel, subfamily K, member 13 [Source:MGI Symbol;Acc:MGI:2384976]	-1.20136	0.434866	5.81202e-05	0.000645672	-0.203517	0.868431	0.5116	0.99988
ENSMUSG00000052516.17	Robo2	roundabout guidance receptor 2 [Source:MGI Symbol;Acc:MGI:1890110]	-1.00699	0.497582	5.81309e-05	0.000645672	0.0686352	1.04872	0.781708	0.99988
ENSMUSG00000020076.6	Ddx50	DEAD (Asp-Glu-Ala-Asp) box polypeptide 50 [Source:MGI Symbol;Acc:MGI:2182303]	0.289945	1.22259	5.82468e-05	0.000646601	-0.100578	0.932659	0.165181	0.99988
ENSMUSG00000043939.14	A530064D06Rik	RIKEN cDNA A530064D06 gene [Source:MGI Symbol;Acc:MGI:2443476]	-1.8728	0.273044	5.9331e-05	0.000658271	-0.334301	0.793168	0.431681	0.99988
ENSMUSG00000047420.8	Fam180a	family with sequence similarity 180, member A [Source:MGI Symbol;Acc:MGI:3039626]	-1.41439	0.375167	5.94275e-05	0.000658977	-0.352508	0.783221	0.310159	0.99988
ENSMUSG00000062410.14	Hsd3b3	hydroxy-delta-5-steroid dehydrogenase, 3 beta- and steroid delta-isomerase 3 [Source:MGI Symbol;Acc:MGI:96235]	0.416238	1.33444	5.96596e-05	0.000661184	-0.0293201	0.979882	0.778428	0.99988
ENSMUSG00000005640.11	Insrr	insulin receptor-related receptor [Source:MGI Symbol;Acc:MGI:1346037]	-3.48599	0.0892506	5.97058e-05	0.000661328	-0.896854	0.537057	0.16917	0.99988
ENSMUSG00000027030.15	Stk39	serine/threonine kinase 39 [Source:MGI Symbol;Acc:MGI:1858416]	-0.810771	0.570077	5.99977e-05	0.000664194	0.170915	1.12577	0.394257	0.99988
ENSMUSG00000026657.16	Frmd4a	FERM domain containing 4A [Source:MGI Symbol;Acc:MGI:1919850]	-0.608385	0.655931	6.00881e-05	0.000664827	-0.0324822	0.977737	0.830104	0.99988
ENSMUSG00000021594.10	Srd5a1	steroid 5 alpha-reductase 1 [Source:MGI Symbol;Acc:MGI:98400]	0.561295	1.47559	6.01499e-05	0.000664922	0.543834	1.45784	0.000127038	0.0524957
ENSMUSG00000067194.6	Eif1ax	eukaryotic translation initiation factor 1A, X-linked [Source:MGI Symbol;Acc:MGI:1913485]	0.367745	1.29033	6.01632e-05	0.000664922	0.0619971	1.04391	0.498533	0.99988
ENSMUSG00000031508.14	Ankrd10	ankyrin repeat domain 10 [Source:MGI Symbol;Acc:MGI:1921840]	-0.294285	0.815477	6.03002e-05	0.000666068	0.0377395	1.0265	0.604975	0.99988
ENSMUSG00000019558.14	Slc6a8	solute carrier family 6 (neurotransmitter transporter, creatine), member 8 [Source:MGI Symbol;Acc:MGI:2147834]	-0.552179	0.681989	6.09494e-05	0.000672867	-0.546103	0.684868	0.0001339	0.0530732
ENSMUSG00000034800.15	Zfp661	zinc finger protein 661 [Source:MGI Symbol;Acc:MGI:1919430]	0.541486	1.45547	6.12687e-05	0.000676018	0.175755	1.12956	0.17944	0.99988
ENSMUSG00000079056.12	Kcnip3	Kv channel interacting protein 3, calsenilin [Source:MGI Symbol;Acc:MGI:1929258]	-1.00515	0.498217	6.13432e-05	0.000676467	-0.26346	0.833088	0.297847	0.99988
ENSMUSG00000097317.1	Gm17281	predicted gene, 17281 [Source:MGI Symbol;Acc:MGI:4936915]	-1.50537	0.35224	6.15242e-05	0.000678089	-0.49362	0.710241	0.247112	0.99988
ENSMUSG00000040528.15	Milr1	mast cell immunoglobulin like receptor 1 [Source:MGI Symbol;Acc:MGI:2685731]	-0.979407	0.507188	6.18036e-05	0.000680418	-0.27223	0.828039	0.266387	0.99988
ENSMUSG00000014846.12	Tppp3	tubulin polymerization-promoting protein family member 3 [Source:MGI Symbol;Acc:MGI:1915221]	-1.89688	0.268524	6.17751e-05	0.000680418	0.231183	1.1738	0.60244	0.99988
ENSMUSG00000052504.6	Epha3	Eph receptor A3 [Source:MGI Symbol;Acc:MGI:99612]	-1.07364	0.475119	6.24927e-05	0.000687626	0.0655189	1.04646	0.796849	0.99988
ENSMUSG00000003418.11	St8sia6	ST8 alpha-N-acetyl-neuraminide alpha-2,8-sialyltransferase 6 [Source:MGI Symbol;Acc:MGI:2386797]	-2.13919	0.227007	6.25944e-05	0.000688366	-0.64659	0.638788	0.158278	0.99988
ENSMUSG00000037053.6	Azgp1	alpha-2-glycoprotein 1, zinc [Source:MGI Symbol;Acc:MGI:103163]	0.324413	1.25215	6.31009e-05	0.000693555	0.00683234	1.00475	0.932851	0.99988
ENSMUSG00000066000.12	Zfp979	zinc finger protein 979 [Source:MGI Symbol;Acc:MGI:2148252]	1.13514	2.19639	6.32436e-05	0.000694742	-0.864284	0.549319	0.030825	0.74421
ENSMUSG00000020334.6	Slc22a4	solute carrier family 22 (organic cation transporter), member 4 [Source:MGI Symbol;Acc:MGI:1353479]	0.60706	1.52315	6.34653e-05	0.000696794	0.305336	1.23571	0.059856	0.879081
ENSMUSG00000061887.14	Ssbp3	single-stranded DNA binding protein 3 [Source:MGI Symbol;Acc:MGI:1919725]	0.366682	1.28938	6.43301e-05	0.000705901	0.0219884	1.01536	0.811527	0.99988
ENSMUSG00000032657.15	Fam189b	family with sequence similarity 189, member B [Source:MGI Symbol;Acc:MGI:1915771]	-0.807909	0.571209	6.45952e-05	0.000708421	-0.239475	0.847054	0.248966	0.99988
ENSMUSG00000035279.8	Ssc5d	scavenger receptor cysteine rich family, 5 domains [Source:MGI Symbol;Acc:MGI:3606211]	-1.8369	0.279923	6.50524e-05	0.000713044	0.155733	1.11399	0.74084	0.99988
ENSMUSG00000076652.4	Ighv7-3	immunoglobulin heavy variable 7-3 [Source:MGI Symbol;Acc:MGI:4439766]	-2.97621	0.127079	6.53496e-05	0.000715909	-0.604635	0.657638	0.345094	0.99988
ENSMUSG00000010057.8	Nprl2	nitrogen permease regulator-like 2 [Source:MGI Symbol;Acc:MGI:1914482]	0.600991	1.51676	6.54495e-05	0.000716611	0.111666	1.08048	0.460489	0.99988
ENSMUSG00000032965.10	Ift57	intraflagellar transport 57 [Source:MGI Symbol;Acc:MGI:1921166]	-0.890679	0.53936	6.64092e-05	0.000726721	-0.151587	0.900259	0.47283	0.99988
ENSMUSG00000040146.9	Rgl3	ral guanine nucleotide dissociation stimulator-like 3 [Source:MGI Symbol;Acc:MGI:1918996]	0.33943	1.26526	6.68448e-05	0.000731088	0.125711	1.09105	0.140333	0.993704
ENSMUSG00000035711.4	Dok3	docking protein 3 [Source:MGI Symbol;Acc:MGI:1351490]	-0.86586	0.548719	6.80151e-05	0.000743481	-0.217099	0.860294	0.327094	0.99988
ENSMUSG00000063727.3	Tnfrsf11b	tumor necrosis factor receptor superfamily, member 11b (osteoprotegerin) [Source:MGI Symbol;Acc:MGI:109587]	-0.550984	0.682554	6.80688e-05	0.000743661	-0.00584179	0.995959	0.96603	0.99988
ENSMUSG00000078780.7	Gm5150	predicted gene 5150 [Source:MGI Symbol;Acc:MGI:3779469]	-1.24111	0.423047	6.84493e-05	0.000747409	-0.309706	0.806806	0.311813	0.99988
ENSMUSG00000030708.14	Dnajb13	DnaJ heat shock protein family (Hsp40) member B13 [Source:MGI Symbol;Acc:MGI:1916637]	-1.18199	0.440742	6.87468e-05	0.000750248	-0.386011	0.765242	0.198943	0.99988
ENSMUSG00000051747.14	Ttn	titin [Source:MGI Symbol;Acc:MGI:98864]	-2.48535	0.178581	6.88213e-05	0.000750651	-1.39337	0.380673	0.0144475	0.554036
ENSMUSG00000002835.8	Chaf1a	chromatin assembly factor 1, subunit A (p150) [Source:MGI Symbol;Acc:MGI:1351331]	-0.725653	0.604723	6.91792e-05	0.000754144	-0.250112	0.840831	0.216938	0.99988
ENSMUSG00000022686.14	B3gnt5	UDP-GlcNAc:betaGal beta-1,3-N-acetylglucosaminyltransferase 5 [Source:MGI Symbol;Acc:MGI:2137302]	-1.22092	0.429008	6.93616e-05	0.000755477	-0.0471238	0.967864	0.878237	0.99988
ENSMUSG00000021556.11	Golm1	golgi membrane protein 1 [Source:MGI Symbol;Acc:MGI:1917329]	-0.787358	0.579404	6.93771e-05	0.000755477	-0.0249936	0.982825	0.89676	0.99988
ENSMUSG00000000244.17	Tspan32	tetraspanin 32 [Source:MGI Symbol;Acc:MGI:1350360]	-1.2092	0.432508	6.94885e-05	0.000756278	-0.204848	0.86763	0.513351	0.99988
ENSMUSG00000022615.7	Tymp	thymidine phosphorylase [Source:MGI Symbol;Acc:MGI:1920212]	0.593278	1.50867	7.07361e-05	0.000769129	0.390232	1.3106	0.00900077	0.467577
ENSMUSG00000046997.5	Spsb4	splA/ryanodine receptor domain and SOCS box containing 4 [Source:MGI Symbol;Acc:MGI:2183445]	0.797905	1.73857	7.07462e-05	0.000769129	-0.127394	0.915483	0.547767	0.99988
ENSMUSG00000016510.11	Mtif3	mitochondrial translational initiation factor 3 [Source:MGI Symbol;Acc:MGI:1923616]	0.441931	1.35842	7.09886e-05	0.000771345	0.169405	1.12459	0.129014	0.986701
ENSMUSG00000022129.3	Dct	dopachrome tautomerase [Source:MGI Symbol;Acc:MGI:102563]	1.4266	2.68812	7.11111e-05	0.000772256	0.791164	1.73047	0.0237799	0.674816
ENSMUSG00000025745.11	Hadha	hydroxyacyl-Coenzyme A dehydrogenase/3-ketoacyl-Coenzyme A thiolase/enoyl-Coenzyme A hydratase (trifunctional protein), alpha subunit [Source:MGI Symbol;Acc:MGI:2135593]	0.343978	1.26925	7.14115e-05	0.000775098	0.221337	1.16581	0.0105674	0.500204
ENSMUSG00000023008.18	Fmnl3	formin-like 3 [Source:MGI Symbol;Acc:MGI:109569]	-0.455115	0.729452	7.23355e-05	0.000784701	0.0399497	1.02808	0.729278	0.99988
ENSMUSG00000042066.15	Tmcc2	transmembrane and coiled-coil domains 2 [Source:MGI Symbol;Acc:MGI:1916125]	-0.58776	0.665375	7.25296e-05	0.000785953	-0.0785779	0.946991	0.599933	0.99988
ENSMUSG00000043592.15	Unc5cl	unc-5 family C-terminal like [Source:MGI Symbol;Acc:MGI:1923839]	-2.60709	0.16413	7.2513e-05	0.000785953	-0.195977	0.872981	0.736148	0.99988
ENSMUSG00000044201.9	Cdc25c	cell division cycle 25C [Source:MGI Symbol;Acc:MGI:88350]	-2.41769	0.187156	7.28383e-05	0.000788017	0.070977	1.05043	0.911164	0.99988
ENSMUSG00000022505.8	Emp2	epithelial membrane protein 2 [Source:MGI Symbol;Acc:MGI:1098726]	-0.514145	0.700208	7.28188e-05	0.000788017	0.104838	1.07537	0.407893	0.99988
ENSMUSG00000051220.2	Ercc6l	excision repair cross-complementing rodent repair deficiency complementation group 6 like [Source:MGI Symbol;Acc:MGI:2654144]	-1.08531	0.471292	7.27971e-05	0.000788017	-0.240039	0.846722	0.389274	0.99988
ENSMUSG00000019368.13	Sec14l4	SEC14-like lipid binding 4 [Source:MGI Symbol;Acc:MGI:2144095]	0.36905	1.2915	7.2931e-05	0.000788593	0.144808	1.10558	0.119976	0.986701
ENSMUSG00000049871.13	Nlrc3	NLR family, CARD domain containing 3 [Source:MGI Symbol;Acc:MGI:2444070]	-1.26776	0.415304	7.35803e-05	0.000794755	-0.113078	0.924613	0.717911	0.99988
ENSMUSG00000040043.15	Rbms2	RNA binding motif, single stranded interacting protein 2 [Source:MGI Symbol;Acc:MGI:1861776]	-0.277979	0.824746	7.35702e-05	0.000794755	-0.071151	0.951878	0.307995	0.99988
ENSMUSG00000033278.9	Ptprm	protein tyrosine phosphatase, receptor type, M [Source:MGI Symbol;Acc:MGI:102694]	-0.747109	0.595796	7.38178e-05	0.00079689	-0.149584	0.901511	0.419206	0.99988
ENSMUSG00000016498.9	Pdcd1lg2	programmed cell death 1 ligand 2 [Source:MGI Symbol;Acc:MGI:1930125]	-2.62761	0.161812	7.43348e-05	0.000802038	-0.102387	0.931491	0.855559	0.99988
ENSMUSG00000053168.5	9030619P08Rik	RIKEN cDNA 9030619P08 gene [Source:MGI Symbol;Acc:MGI:3612405]	-1.25059	0.420278	7.45567e-05	0.000803998	0.577003	1.49175	0.0566641	0.863689
ENSMUSG00000063683.12	Glyat	glycine-N-acyltransferase [Source:MGI Symbol;Acc:MGI:2147502]	0.557112	1.47132	7.4709e-05	0.000805206	0.0375146	1.02634	0.789774	0.99988
ENSMUSG00000021266.16	Wars	tryptophanyl-tRNA synthetase [Source:MGI Symbol;Acc:MGI:104630]	-0.496716	0.708718	7.51414e-05	0.00080943	-0.141284	0.906712	0.26511	0.99988
ENSMUSG00000086825.1	Gm15675	predicted gene 15675 [Source:MGI Symbol;Acc:MGI:3783117]	-0.521325	0.696732	7.58979e-05	0.000817138	0.00067724	1.00047	0.995784	0.99988
ENSMUSG00000028785.12	Hpca	hippocalcin [Source:MGI Symbol;Acc:MGI:1336200]	-3.67706	0.0781797	7.62445e-05	0.000820428	-0.484691	0.71465	0.525827	0.99988
ENSMUSG00000022385.10	Gtse1	G two S phase expressed protein 1 [Source:MGI Symbol;Acc:MGI:1352755]	-1.06589	0.47768	7.71023e-05	0.000828767	-0.879319	0.543624	0.00200104	0.232906
ENSMUSG00000054452.9	Aes	amino-terminal enhancer of split [Source:MGI Symbol;Acc:MGI:95806]	0.498327	1.41257	7.70752e-05	0.000828767	0.0465337	1.03278	0.712086	0.99988
ENSMUSG00000049685.8	Cyp2g1	cytochrome P450, family 2, subfamily g, polypeptide 1 [Source:MGI Symbol;Acc:MGI:109612]	-1.29467	0.407628	7.76083e-05	0.000833757	0.49965	1.41387	0.115985	0.983901
ENSMUSG00000079334.8	Nat6	N-acetyltransferase 6 [Source:MGI Symbol;Acc:MGI:1888902]	0.350787	1.27526	7.7658e-05	0.000833843	-0.0465998	0.968216	0.597763	0.99988
ENSMUSG00000026039.9	Sgol2a	shugoshin-like 2a (S. pombe) [Source:MGI Symbol;Acc:MGI:1098767]	-1.77102	0.293002	7.92788e-05	0.00085079	-0.376561	0.770271	0.380932	0.99988
ENSMUSG00000052593.15	Adam17	a disintegrin and metallopeptidase domain 17 [Source:MGI Symbol;Acc:MGI:1096335]	-0.408807	0.753246	8.01563e-05	0.000859382	0.0856757	1.06118	0.407381	0.99988
ENSMUSG00000024588.8	Fech	ferrochelatase [Source:MGI Symbol;Acc:MGI:95513]	0.256792	1.19482	8.01654e-05	0.000859382	-0.0581859	0.960471	0.371696	0.99988
ENSMUSG00000019866.14	Aim1	absent in melanoma 1 [Source:MGI Symbol;Acc:MGI:109544]	-0.541898	0.686867	8.10429e-05	0.000868323	-0.0862055	0.941997	0.530348	0.99988
ENSMUSG00000110588.1	RP23-98C9.5	predicted gene 45774 [Source:MGI Symbol;Acc:MGI:5804889]	-3.37649	0.0962885	8.12869e-05	0.00087047	0.583399	1.49837	0.292513	0.99988
ENSMUSG00000110035.1	Gm45254	predicted gene 45254 [Source:MGI Symbol;Acc:MGI:5791090]	0.853926	1.80741	8.14583e-05	0.000871075	0.423323	1.34101	0.0723387	0.915055
ENSMUSG00000038456.9	Dennd2a	DENN/MADD domain containing 2A [Source:MGI Symbol;Acc:MGI:2444961]	-0.477356	0.718293	8.1474e-05	0.000871075	0.0192513	1.01343	0.872386	0.99988
ENSMUSG00000111013.1	RP23-337J18.2		2.27913	4.85386	8.14354e-05	0.000871075	-0.733339	0.60151	0.400199	0.99988
ENSMUSG00000025784.5	Clec3b	C-type lectin domain family 3, member b [Source:MGI Symbol;Acc:MGI:104540]	-3.37762	0.0962131	8.15564e-05	0.000871489	-0.941922	0.520539	0.236407	0.99988
ENSMUSG00000041187.16	Prkd2	protein kinase D2 [Source:MGI Symbol;Acc:MGI:2141917]	-0.341396	0.789277	8.21467e-05	0.000877329	-0.00370965	0.997432	0.966221	0.99988
ENSMUSG00000039197.9	Adk	adenosine kinase [Source:MGI Symbol;Acc:MGI:87930]	0.377549	1.29913	8.24027e-05	0.000878655	-0.0314805	0.978416	0.742681	0.99988
ENSMUSG00000013698.12	Pea15a	phosphoprotein enriched in astrocytes 15A [Source:MGI Symbol;Acc:MGI:104799]	-0.478059	0.717943	8.2333e-05	0.000878655	-0.020619	0.98581	0.864829	0.99988
ENSMUSG00000032802.8	Srxn1	sulfiredoxin 1 homolog (S. cerevisiae) [Source:MGI Symbol;Acc:MGI:104971]	-0.736429	0.600223	8.23975e-05	0.000878655	-0.210761	0.864081	0.261091	0.99988
ENSMUSG00000030724.7	Cd19	CD19 antigen [Source:MGI Symbol;Acc:MGI:88319]	-1.14769	0.451347	8.26643e-05	0.000880974	-0.174993	0.885772	0.543369	0.99988
ENSMUSG00000044763.8	Trmt10c	tRNA methyltransferase 10C [Source:MGI Symbol;Acc:MGI:1196261]	0.396547	1.31635	8.31487e-05	0.000885664	0.0859235	1.06137	0.392686	0.99988
ENSMUSG00000056130.9	Ticam2	toll-like receptor adaptor molecule 2 [Source:MGI Symbol;Acc:MGI:3040056]	-1.56831	0.337203	8.32799e-05	0.000886589	0.141404	1.10298	0.710492	0.99988
ENSMUSG00000024084.7	Qpct	glutaminyl-peptide cyclotransferase (glutaminyl cyclase) [Source:MGI Symbol;Acc:MGI:1917786]	0.556351	1.47055	8.33747e-05	0.000887126	0.478542	1.39333	0.000508899	0.125865
ENSMUSG00000066551.12	Hmgb1	high mobility group box 1 [Source:MGI Symbol;Acc:MGI:96113]	0.251801	1.19069	8.39314e-05	0.000892575	0.127433	1.09235	0.0438881	0.809195
ENSMUSG00000026582.6	Sele	selectin, endothelial cell [Source:MGI Symbol;Acc:MGI:98278]	-2.5531	0.170388	8.41754e-05	0.000894693	-0.934157	0.523348	0.105219	0.979556
ENSMUSG00000010051.15	Hyal1	hyaluronoglucosaminidase 1 [Source:MGI Symbol;Acc:MGI:96298]	0.491494	1.4059	8.47112e-05	0.00089991	0.0828756	1.05913	0.503212	0.99988
ENSMUSG00000040963.15	Asgr2	asialoglycoprotein receptor 2 [Source:MGI Symbol;Acc:MGI:88082]	0.380689	1.30196	8.4805e-05	0.000900428	0.079518	1.05666	0.411766	0.99988
ENSMUSG00000062110.14	Scfd2	Sec1 family domain containing 2 [Source:MGI Symbol;Acc:MGI:2443446]	0.465803	1.38109	8.48762e-05	0.000900706	-0.110687	0.926147	0.358615	0.99988
ENSMUSG00000026437.11	Cdk18	cyclin-dependent kinase 18 [Source:MGI Symbol;Acc:MGI:97518]	0.396991	1.31676	8.50398e-05	0.000901963	0.0145556	1.01014	0.886043	0.99988
ENSMUSG00000029664.10	Tfpi2	tissue factor pathway inhibitor 2 [Source:MGI Symbol;Acc:MGI:108543]	0.433872	1.35085	8.56507e-05	0.000907961	0.0492944	1.03476	0.654393	0.99988
ENSMUSG00000092075.1	Serpina4-ps1	serine (or cysteine) peptidase inhibitor, clade A, member 4, pseudogene 1 [Source:MGI Symbol;Acc:MGI:2448363]	2.85881	7.25416	8.63333e-05	0.000914283	1.7438	3.34915	0.020817	0.638271
ENSMUSG00000056367.14	Actr3b	ARP3 actin-related protein 3B [Source:MGI Symbol;Acc:MGI:2661120]	-1.44576	0.367098	8.63385e-05	0.000914283	0.209472	1.15627	0.563464	0.99988
ENSMUSG00000004451.14	Ralb	v-ral simian leukemia viral oncogene B [Source:MGI Symbol;Acc:MGI:1927244]	-0.288927	0.81851	8.65589e-05	0.000916131	-0.0796112	0.946313	0.287274	0.99988
ENSMUSG00000094806.1	Cyp2d10	cytochrome P450, family 2, subfamily d, polypeptide 10 [Source:MGI Symbol;Acc:MGI:88602]	0.430747	1.34793	8.68463e-05	0.000918687	0.016137	1.01125	0.883146	0.99988
ENSMUSG00000021930.14	Spryd7	SPRY domain containing 7 [Source:MGI Symbol;Acc:MGI:1913924]	0.256144	1.19428	8.75063e-05	0.000925179	0.0920641	1.06589	0.162021	0.99988
ENSMUSG00000024885.8	Aldh3b1	aldehyde dehydrogenase 3 family, member B1 [Source:MGI Symbol;Acc:MGI:1914939]	-0.815328	0.568279	8.77394e-05	0.000927153	-0.437504	0.738411	0.0369808	0.791976
ENSMUSG00000069892.9	9930111J21Rik2	RIKEN cDNA 9930111J21 gene 2 [Source:MGI Symbol;Acc:MGI:3711310]	-1.01011	0.496507	8.79905e-05	0.000929315	-0.00915099	0.993677	0.969926	0.99988
ENSMUSG00000040978.4	Gm11992	predicted gene 11992 [Source:MGI Symbol;Acc:MGI:3651127]	0.703938	1.62894	8.8351e-05	0.00093263	0.332443	1.25914	0.0321413	0.755633
ENSMUSG00000047371.7	Zfp768	zinc finger protein 768 [Source:MGI Symbol;Acc:MGI:2384582]	0.316779	1.24555	8.87206e-05	0.000936038	0.0989971	1.07103	0.220796	0.99988
ENSMUSG00000003235.12	Eif2b5	eukaryotic translation initiation factor 2B, subunit 5 epsilon [Source:MGI Symbol;Acc:MGI:2446176]	0.292969	1.22516	8.92155e-05	0.000940762	0.0322954	1.02264	0.668923	0.99988
ENSMUSG00000034573.14	Ptpn13	protein tyrosine phosphatase, non-receptor type 13 [Source:MGI Symbol;Acc:MGI:103293]	-1.06699	0.477313	8.94345e-05	0.000942574	0.15311	1.11196	0.557071	0.99988
ENSMUSG00000032602.6	Slc25a20	solute carrier family 25 (mitochondrial carnitine/acylcarnitine translocase), member 20 [Source:MGI Symbol;Acc:MGI:1928738]	0.416592	1.33477	8.9621e-05	0.000944043	0.221255	1.16575	0.0372668	0.792306
ENSMUSG00000095642.3	Ighv14-3	immunoglobulin heavy variable V14-3 [Source:MGI Symbol;Acc:MGI:4439764]	-4.18665	0.0549152	8.98766e-05	0.000946237	-0.450291	0.731895	0.631222	0.99988
ENSMUSG00000008035.12	Mid1ip1	Mid1 interacting protein 1 (gastrulation specific G12-like (zebrafish)) [Source:MGI Symbol;Acc:MGI:1915291]	0.667715	1.58855	9.05701e-05	0.000952809	-0.151791	0.900132	0.374953	0.99988
ENSMUSG00000031169.13	Porcn	porcupine homolog (Drosophila) [Source:MGI Symbol;Acc:MGI:1890212]	0.5076	1.42168	9.05962e-05	0.000952809	-0.171087	0.888173	0.163467	0.99988
ENSMUSG00000026627.7	Tmem206	transmembrane protein 206 [Source:MGI Symbol;Acc:MGI:1914200]	-0.627255	0.647407	9.1503e-05	0.00096184	-0.0911551	0.938771	0.576241	0.99988
ENSMUSG00000029283.17	Cdc7	cell division cycle 7 (S. cerevisiae) [Source:MGI Symbol;Acc:MGI:1309511]	-1.28162	0.411333	9.18555e-05	0.000964733	0.258739	1.19643	0.432522	0.99988
ENSMUSG00000031712.10	Il15	interleukin 15 [Source:MGI Symbol;Acc:MGI:103014]	-0.710392	0.611154	9.18748e-05	0.000964733	-0.089919	0.939575	0.610262	0.99988
ENSMUSG00000028008.10	Asic5	acid-sensing (proton-gated) ion channel family member 5 [Source:MGI Symbol;Acc:MGI:1929259]	0.567488	1.48194	9.21527e-05	0.000967144	0.279324	1.21363	0.0536932	0.851963
ENSMUSG00000069662.5	Marcks	myristoylated alanine rich protein kinase C substrate [Source:MGI Symbol;Acc:MGI:96907]	-0.74537	0.596515	9.22515e-05	0.000967672	-0.168661	0.889668	0.376538	0.99988
ENSMUSG00000041831.15	Sytl3	synaptotagmin-like 3 [Source:MGI Symbol;Acc:MGI:1933367]	-2.20792	0.216447	9.27736e-05	0.000972639	-0.0551932	0.962466	0.92115	0.99988
ENSMUSG00000079015.2	Serpina1c	serine (or cysteine) peptidase inhibitor, clade A, member 1C [Source:MGI Symbol;Acc:MGI:891969]	0.817489	1.76234	9.29522e-05	0.000974001	-0.0850992	0.94272	0.684147	0.99988
ENSMUSG00000051695.6	Pcbp1	poly(rC) binding protein 1 [Source:MGI Symbol;Acc:MGI:1345635]	0.269827	1.20566	9.30591e-05	0.00097461	0.0481548	1.03394	0.487476	0.99988
ENSMUSG00000027762.6	Sucnr1	succinate receptor 1 [Source:MGI Symbol;Acc:MGI:1934135]	0.835444	1.78441	9.39223e-05	0.000983136	0.531058	1.44499	0.0132723	0.542286
ENSMUSG00000029359.13	Tesc	tescalcin [Source:MGI Symbol;Acc:MGI:1930803]	-1.39878	0.379249	9.43371e-05	0.000986961	-0.733557	0.601419	0.0253423	0.684656
ENSMUSG00000026207.16	Speg	SPEG complex locus [Source:MGI Symbol;Acc:MGI:109282]	-0.913347	0.530952	9.51636e-05	0.000995087	-0.00105676	0.999268	0.996397	0.99988
ENSMUSG00000027333.18	Smox	spermine oxidase [Source:MGI Symbol;Acc:MGI:2445356]	-0.655377	0.63491	9.55441e-05	0.000998022	-0.296787	0.814063	0.0771148	0.930539
ENSMUSG00000020538.15	Srebf1	sterol regulatory element binding transcription factor 1 [Source:MGI Symbol;Acc:MGI:107606]	0.621122	1.53807	9.55431e-05	0.000998022	0.130359	1.09457	0.413028	0.99988
ENSMUSG00000019139.10	Isyna1	myo-inositol 1-phosphate synthase A1 [Source:MGI Symbol;Acc:MGI:1919030]	-0.773102	0.585158	9.61203e-05	0.00100352	-0.395363	0.760298	0.0472958	0.826063
ENSMUSG00000054693.14	Adam10	a disintegrin and metallopeptidase domain 10 [Source:MGI Symbol;Acc:MGI:109548]	-0.328903	0.796142	9.62619e-05	0.00100447	0.0382657	1.02688	0.649926	0.99988
ENSMUSG00000056481.6	Cd248	CD248 antigen, endosialin [Source:MGI Symbol;Acc:MGI:1917695]	-0.890974	0.53925	9.68323e-05	0.0010099	0.0209716	1.01464	0.930522	0.99988
ENSMUSG00000032540.16	Abhd5	abhydrolase domain containing 5 [Source:MGI Symbol;Acc:MGI:1914719]	0.276108	1.21092	9.75517e-05	0.00101634	0.0136256	1.00949	0.850507	0.99988
ENSMUSG00000071178.11	Serpina1b	serine (or cysteine) preptidase inhibitor, clade A, member 1B [Source:MGI Symbol;Acc:MGI:891970]	0.441681	1.35819	9.75456e-05	0.00101634	-0.0511143	0.965191	0.652028	0.99988
ENSMUSG00000024583.2	Txnl1	thioredoxin-like 1 [Source:MGI Symbol;Acc:MGI:1860078]	0.282148	1.216	9.78301e-05	0.00101871	-0.0169752	0.988303	0.815409	0.99988
ENSMUSG00000022969.13	Il10rb	interleukin 10 receptor, beta [Source:MGI Symbol;Acc:MGI:109380]	-0.55148	0.68232	9.79003e-05	0.00101891	-0.0558348	0.962038	0.691147	0.99988
ENSMUSG00000039005.13	Tlr4	toll-like receptor 4 [Source:MGI Symbol;Acc:MGI:96824]	-0.959811	0.514124	9.84704e-05	0.00102431	0.0666943	1.04731	0.782631	0.99988
ENSMUSG00000097418.7	Mir155hg	Mir155 host gene (non-protein coding) [Source:MGI Symbol;Acc:MGI:5477161]	-2.9533	0.129112	9.89299e-05	0.00102855	-0.793186	0.577068	0.248329	0.99988
ENSMUSG00000029387.10	Gtf2h3	general transcription factor IIH, polypeptide 3 [Source:MGI Symbol;Acc:MGI:1277143]	0.362813	1.28593	9.89863e-05	0.0010286	-0.00630596	0.995639	0.946787	0.99988
ENSMUSG00000032436.17	Cmtm7	CKLF-like MARVEL transmembrane domain containing 7 [Source:MGI Symbol;Acc:MGI:2447166]	-1.08343	0.471904	9.91243e-05	0.00102935	-0.101975	0.931757	0.714151	0.99988
ENSMUSG00000049775.16	Tmsb4x	thymosin, beta 4, X chromosome [Source:MGI Symbol;Acc:MGI:99510]	-1.21639	0.430358	9.91607e-05	0.00102935	-0.306513	0.808594	0.326673	0.99988
ENSMUSG00000023032.12	Slc4a8	solute carrier family 4 (anion exchanger), member 8 [Source:MGI Symbol;Acc:MGI:1928745]	-1.19987	0.435316	9.94077e-05	0.00103137	-0.170773	0.888367	0.564851	0.99988
ENSMUSG00000037686.5	Aspg	asparaginase [Source:MGI Symbol;Acc:MGI:2144822]	0.464933	1.38025	9.97824e-05	0.00103472	-0.10043	0.932755	0.400656	0.99988
ENSMUSG00000075122.4	Cd80	CD80 antigen [Source:MGI Symbol;Acc:MGI:101775]	-1.22014	0.42924	0.000100319	0.00103975	-0.429215	0.742666	0.169895	0.99988
ENSMUSG00000032897.17	Nfyc	nuclear transcription factor-Y gamma [Source:MGI Symbol;Acc:MGI:107901]	0.303827	1.23441	0.000100703	0.00104318	0.157898	1.11566	0.0401776	0.799171
ENSMUSG00000046245.13	Pilra	paired immunoglobin-like type 2 receptor alpha [Source:MGI Symbol;Acc:MGI:2450529]	-1.10366	0.465335	0.000101522	0.00105112	-0.0616504	0.958167	0.827686	0.99988
ENSMUSG00000021417.14	Eci2	enoyl-Coenzyme A delta isomerase 2 [Source:MGI Symbol;Acc:MGI:1346064]	0.478948	1.39373	0.00010202	0.00105574	0.129631	1.09401	0.292778	0.99988
ENSMUSG00000048647.9	Exd1	exonuclease 3'-5' domain containing 1 [Source:MGI Symbol;Acc:MGI:3045306]	0.777568	1.71424	0.000102175	0.00105679	0.0457944	1.03225	0.821255	0.99988
ENSMUSG00000073412.6	Lst1	leukocyte specific transcript 1 [Source:MGI Symbol;Acc:MGI:1096324]	-1.36136	0.389215	0.000102433	0.00105891	-0.20779	0.865863	0.555188	0.99988
ENSMUSG00000024132.5	Eci1	enoyl-Coenzyme A delta isomerase 1 [Source:MGI Symbol;Acc:MGI:94871]	0.620062	1.53694	0.000102738	0.00106098	0.213239	1.15929	0.181711	0.99988
ENSMUSG00000064369.1	mt-Te	mitochondrially encoded tRNA glutamic acid [Source:MGI Symbol;Acc:MGI:102488]	0.912542	1.88236	0.000102729	0.00106098	0.322949	1.25088	0.173189	0.99988
ENSMUSG00000059401.13	Mamld1	mastermind-like domain containing 1 [Source:MGI Symbol;Acc:MGI:3045303]	-0.993425	0.502284	0.000102932	0.00106242	-0.533313	0.690966	0.032167	0.755633
ENSMUSG00000097908.7	4933404O12Rik	RIKEN cDNA 4933404O12 gene [Source:MGI Symbol;Acc:MGI:1914002]	0.618936	1.53574	0.000103063	0.00106323	0.39005	1.31044	0.0105601	0.500204
ENSMUSG00000028173.10	Wls	wntless homolog (Drosophila) [Source:MGI Symbol;Acc:MGI:1915401]	-0.460939	0.726513	0.000103344	0.00106558	-0.044229	0.969808	0.707953	0.99988
ENSMUSG00000044770.14	Scml4	sex comb on midleg-like 4 (Drosophila) [Source:MGI Symbol;Acc:MGI:2446140]	-1.52832	0.346682	0.000103509	0.00106673	-0.0361976	0.975222	0.917322	0.99988
ENSMUSG00000060441.15	Trim5	tripartite motif-containing 5 [Source:MGI Symbol;Acc:MGI:3646853]	-0.927325	0.525832	0.000103871	0.00106991	0.0829854	1.05921	0.724842	0.99988
ENSMUSG00000059447.13	Hadhb	hydroxyacyl-Coenzyme A dehydrogenase/3-ketoacyl-Coenzyme A thiolase/enoyl-Coenzyme A hydratase (trifunctional protein), beta subunit [Source:MGI Symbol;Acc:MGI:2136381]	0.42123	1.33907	0.000104314	0.00107392	0.319443	1.24785	0.00311708	0.271171
ENSMUSG00000078578.9	Ube2d3	ubiquitin-conjugating enzyme E2D 3 [Source:MGI Symbol;Acc:MGI:1913355]	0.192211	1.14251	0.000104595	0.00107625	0.0546892	1.03864	0.269492	0.99988
ENSMUSG00000026315.13	Serpinb8	serine (or cysteine) peptidase inhibitor, clade B, member 8 [Source:MGI Symbol;Acc:MGI:894657]	-0.715621	0.608943	0.000104741	0.00107721	0.263322	1.20024	0.135406	0.986701
ENSMUSG00000027332.11	Ivd	isovaleryl coenzyme A dehydrogenase [Source:MGI Symbol;Acc:MGI:1929242]	0.285846	1.21913	0.000105037	0.0010797	0.00349903	1.00243	0.962139	0.99988
ENSMUSG00000005299.6	Letm1	leucine zipper-EF-hand containing transmembrane protein 1 [Source:MGI Symbol;Acc:MGI:1932557]	0.337423	1.2635	0.000105276	0.00108159	0.119484	1.08635	0.173737	0.99988
ENSMUSG00000000346.8	Dazap2	DAZ associated protein 2 [Source:MGI Symbol;Acc:MGI:1344344]	0.21237	1.15859	0.000105604	0.00108441	0.093949	1.06729	0.0863452	0.944602
ENSMUSG00000015889.8	Lta4h	leukotriene A4 hydrolase [Source:MGI Symbol;Acc:MGI:96836]	0.218385	1.16343	0.000105944	0.00108734	0.105809	1.0761	0.0618437	0.882892
ENSMUSG00000027111.15	Itga6	integrin alpha 6 [Source:MGI Symbol;Acc:MGI:96605]	-0.723956	0.605435	0.00010625	0.00108992	0.179926	1.13283	0.301477	0.99988
ENSMUSG00000026211.17	Obsl1	obscurin-like 1 [Source:MGI Symbol;Acc:MGI:2138628]	-0.853259	0.553533	0.000106346	0.00109035	0.204851	1.15257	0.341553	0.99988
ENSMUSG00000070639.5	Lrrc8b	leucine rich repeat containing 8 family, member B [Source:MGI Symbol;Acc:MGI:2141353]	-0.736592	0.600155	0.000107196	0.0010985	-0.215601	0.861188	0.253678	0.99988
ENSMUSG00000021036.10	Sptlc2	serine palmitoyltransferase, long chain base subunit 2 [Source:MGI Symbol;Acc:MGI:108074]	-0.301745	0.811271	0.000107627	0.00110235	-0.124613	0.91725	0.114561	0.983901
ENSMUSG00000076583.1	Igkv8-24	immunoglobulin kappa chain variable 8-24 [Source:MGI Symbol;Acc:MGI:4947958]	-2.27108	0.207175	0.000107835	0.00110392	-2.02196	0.246223	4.0988e-05	0.0240401
ENSMUSG00000021754.17	Map3k1	mitogen-activated protein kinase kinase kinase 1 [Source:MGI Symbol;Acc:MGI:1346872]	-0.584608	0.66683	0.000108117	0.00110623	-0.14317	0.905527	0.342989	0.99988
ENSMUSG00000054309.8	Cpsf3	cleavage and polyadenylation specificity factor 3 [Source:MGI Symbol;Acc:MGI:1859328]	0.218289	1.16335	0.000110932	0.00113446	0.0543579	1.0384	0.336979	0.99988
ENSMUSG00000055737.12	Ghr	growth hormone receptor [Source:MGI Symbol;Acc:MGI:95708]	0.402831	1.3221	0.000111338	0.00113803	0.119051	1.08602	0.253619	0.99988
ENSMUSG00000021211.3	Akr1c12	aldo-keto reductase family 1, member C12 [Source:MGI Symbol;Acc:MGI:1351661]	0.492976	1.40735	0.0001116	0.00114012	-0.000511329	0.999646	0.99681	0.99988
ENSMUSG00000048498.7	Cd300e	CD300E molecule [Source:MGI Symbol;Acc:MGI:2387602]	-1.23854	0.423801	0.00011181	0.00114168	-0.369516	0.774042	0.238527	0.99988
ENSMUSG00000031751.14	Amfr	autocrine motility factor receptor [Source:MGI Symbol;Acc:MGI:1345634]	0.246548	1.18637	0.00011202	0.00114324	0.105752	1.07606	0.0977173	0.970341
ENSMUSG00000018750.14	Zbtb4	zinc finger and BTB domain containing 4 [Source:MGI Symbol;Acc:MGI:1922830]	-0.323651	0.799045	0.00011236	0.00114613	0.0611411	1.04329	0.465232	0.99988
ENSMUSG00000030747.5	Dgat2	diacylglycerol O-acyltransferase 2 [Source:MGI Symbol;Acc:MGI:1915050]	0.436816	1.35361	0.000112804	0.00115008	0.0822864	1.05869	0.467033	0.99988
ENSMUSG00000028175.15	Depdc1a	DEP domain containing 1a [Source:MGI Symbol;Acc:MGI:1923381]	-3.15815	0.112021	0.000113563	0.00115722	-0.86323	0.54972	0.320591	0.99988
ENSMUSG00000031358.17	Msl3	male-specific lethal 3 homolog (Drosophila) [Source:MGI Symbol;Acc:MGI:1341851]	0.22562	1.16928	0.000114106	0.00116216	0.0820003	1.05848	0.160823	0.99988
ENSMUSG00000022231.9	Sema5a	sema domain, seven thrombospondin repeats (type 1 and type 1-like), transmembrane domain (TM) and short cytoplasmic domain, (semaphorin) 5A [Source:MGI Symbol;Acc:MGI:107556]	-1.25775	0.418196	0.000114276	0.0011633	-0.448229	0.732942	0.111695	0.983634
ENSMUSG00000002997.15	Prkar2b	protein kinase, cAMP dependent regulatory, type II beta [Source:MGI Symbol;Acc:MGI:97760]	-0.970698	0.510259	0.000115072	0.00117081	-0.208592	0.865382	0.386089	0.99988
ENSMUSG00000022235.14	Cmbl	carboxymethylenebutenolidase-like (Pseudomonas) [Source:MGI Symbol;Acc:MGI:1916824]	0.396637	1.31644	0.000115568	0.00117525	0.311891	1.24133	0.00240439	0.242147
ENSMUSG00000009772.15	Nuak2	NUAK family, SNF1-like kinase, 2 [Source:MGI Symbol;Acc:MGI:1921387]	-0.560504	0.678065	0.000115966	0.0011787	0.202168	1.15043	0.169476	0.99988
ENSMUSG00000018486.2	Wnt9b	wingless-type MMTV integration site family, member 9B [Source:MGI Symbol;Acc:MGI:1197020]	-0.940937	0.520895	0.000116343	0.00118193	0.0134018	1.00933	0.957126	0.99988
ENSMUSG00000001665.10	Gstt3	glutathione S-transferase, theta 3 [Source:MGI Symbol;Acc:MGI:2143526]	0.83168	1.77976	0.000116437	0.00118229	-0.175904	0.885213	0.414151	0.99988
ENSMUSG00000025127.15	Gcgr	glucagon receptor [Source:MGI Symbol;Acc:MGI:99572]	0.437828	1.35456	0.000117241	0.00118954	0.085277	1.06089	0.453614	0.99988
ENSMUSG00000026826.13	Nr4a2	nuclear receptor subfamily 4, group A, member 2 [Source:MGI Symbol;Acc:MGI:1352456]	-1.22844	0.426779	0.00011727	0.00118954	-0.263431	0.833104	0.412066	0.99988
ENSMUSG00000079012.11	Serpina3m	serine (or cysteine) peptidase inhibitor, clade A, member 3M [Source:MGI Symbol;Acc:MGI:98378]	0.487045	1.40157	0.000117826	0.00119457	-0.0533765	0.963678	0.672522	0.99988
ENSMUSG00000043557.15	Mdga1	MAM domain containing glycosylphosphatidylinositol anchor 1 [Source:MGI Symbol;Acc:MGI:1922012]	-2.42207	0.186589	0.000118434	0.00120013	-0.469664	0.722133	0.358896	0.99988
ENSMUSG00000021048.6	Mthfd1	methylenetetrahydrofolate dehydrogenase (NADP+ dependent), methenyltetrahydrofolate cyclohydrolase, formyltetrahydrofolate synthase [Source:MGI Symbol;Acc:MGI:1342005]	0.351465	1.27586	0.000119308	0.00120837	0.0806498	1.05749	0.377226	0.99988
ENSMUSG00000039456.9	Morc3	microrchidia 3 [Source:MGI Symbol;Acc:MGI:2136841]	-0.440118	0.737074	0.000119568	0.00121039	0.0148662	1.01036	0.896693	0.99988
ENSMUSG00000050174.15	Nudt6	nudix (nucleoside diphosphate linked moiety X)-type motif 6 [Source:MGI Symbol;Acc:MGI:2387618]	0.491684	1.40609	0.000120214	0.00121632	-0.120634	0.919783	0.390677	0.99988
ENSMUSG00000024011.16	Pi16	peptidase inhibitor 16 [Source:MGI Symbol;Acc:MGI:1921366]	-1.78975	0.289223	0.00012062	0.00121981	-0.270582	0.828985	0.549929	0.99988
ENSMUSG00000029486.13	Mrpl1	mitochondrial ribosomal protein L1 [Source:MGI Symbol;Acc:MGI:2137202]	0.47804	1.39285	0.000121393	0.001227	0.102637	1.07373	0.409515	0.99988
ENSMUSG00000019992.8	Mtfr2	mitochondrial fission regulator 2 [Source:MGI Symbol;Acc:MGI:1919054]	-1.58087	0.334281	0.000121611	0.00122858	-0.282961	0.821903	0.565103	0.99988
ENSMUSG00000022562.14	Oplah	5-oxoprolinase (ATP-hydrolysing) [Source:MGI Symbol;Acc:MGI:1922725]	0.356738	1.28053	0.000122332	0.00123524	0.0439083	1.0309	0.636737	0.99988
ENSMUSG00000026883.17	Dab2ip	disabled 2 interacting protein [Source:MGI Symbol;Acc:MGI:1916851]	-0.456931	0.728534	0.000122708	0.00123841	-0.159034	0.895625	0.18093	0.99988
ENSMUSG00000038059.6	Smim3	small integral membrane protein 3 [Source:MGI Symbol;Acc:MGI:1917088]	-0.985655	0.504996	0.000122851	0.00123923	-0.359117	0.779642	0.130917	0.986701
ENSMUSG00000056116.18	H2-T22	histocompatibility 2, T region locus 22 [Source:MGI Symbol;Acc:MGI:95956]	-0.529448	0.69282	0.000123209	0.00124222	0.024299	1.01699	0.860133	0.99988
ENSMUSG00000043448.13	Gjc2	gap junction protein, gamma 2 [Source:MGI Symbol;Acc:MGI:2153060]	-0.820421	0.566277	0.000124181	0.00125139	0.0961335	1.0689	0.669456	0.99988
ENSMUSG00000039599.15	Fam149b	family with sequence similarity 149, member B [Source:MGI Symbol;Acc:MGI:2145567]	0.293219	1.22537	0.00012432	0.00125215	0.0962975	1.06903	0.206335	0.99988
ENSMUSG00000104835.4	Gm5547	predicted gene 5547 [Source:MGI Symbol;Acc:MGI:3648206]	-1.54061	0.343739	0.000125575	0.00126416	-0.535795	0.689778	0.220294	0.99988
ENSMUSG00000037720.16	Tmem33	transmembrane protein 33 [Source:MGI Symbol;Acc:MGI:1915128]	0.277675	1.21224	0.000126619	0.00127403	0.206868	1.15418	0.00418271	0.31168
ENSMUSG00000035104.14	Eva1a	eva-1 homolog A (C. elegans) [Source:MGI Symbol;Acc:MGI:2385247]	0.438517	1.35521	0.000126961	0.00127683	-0.0522939	0.964402	0.64812	0.99988
ENSMUSG00000041975.17	Mettl8	methyltransferase like 8 [Source:MGI Symbol;Acc:MGI:2385142]	0.5399	1.45387	0.000127209	0.00127867	0.103546	1.07441	0.463475	0.99988
ENSMUSG00000032042.11	Srpr	signal recognition particle receptor ('docking protein') [Source:MGI Symbol;Acc:MGI:1914648]	0.195997	1.14552	0.000127849	0.00128446	-0.129576	0.9141	0.0118494	0.511519
ENSMUSG00000022843.16	Clcn2	chloride channel, voltage-sensitive 2 [Source:MGI Symbol;Acc:MGI:105061]	0.441745	1.35825	0.000127988	0.00128522	0.0174733	1.01219	0.879779	0.99988
ENSMUSG00000028307.9	Aldob	aldolase B, fructose-bisphosphate [Source:MGI Symbol;Acc:MGI:87995]	0.399429	1.31899	0.000128299	0.00128769	-0.0462261	0.968466	0.657605	0.99988
ENSMUSG00000033688.10	1300017J02Rik	RIKEN cDNA 1300017J02 gene [Source:MGI Symbol;Acc:MGI:1919025]	0.389041	1.30952	0.00012966	0.00130004	0.0198328	1.01384	0.84535	0.99988
ENSMUSG00000102721.1	A630081D01Rik	RIKEN cDNA A630081D01 gene [Source:MGI Symbol;Acc:MGI:2138649]	-3.64115	0.0801505	0.00012961	0.00130004	-0.0947615	0.936427	0.900186	NA
ENSMUSG00000061751.15	Kalrn	kalirin, RhoGEF kinase [Source:MGI Symbol;Acc:MGI:2685385]	0.501196	1.41539	0.00012978	0.0013006	0.168387	1.1238	0.199508	0.99988
ENSMUSG00000087150.7	BC064078	cDNA sequence BC064078 [Source:MGI Symbol;Acc:MGI:3040692]	-1.41798	0.374235	0.000130159	0.00130374	0.225987	1.16958	0.532884	0.99988
ENSMUSG00000025613.13	Cct8	chaperonin containing Tcp1, subunit 8 (theta) [Source:MGI Symbol;Acc:MGI:107183]	0.26872	1.20474	0.000130376	0.00130526	0.018053	1.01259	0.79785	0.99988
[truncated: 2,411 more rows]

## Sheet: Table S6
Liver RNA-seq gene set enrichment analysis
Shown are pathways with Benjamini–Hochberg two-sided FDR q-value <0.25
Up-regulated in male TG
NAME	GS<br> follow link to MSigDB	GS DETAILS	SIZE	ES	NES	NOM p-val	FDR q-val	FWER p-val	RANK AT MAX	LEADING EDGE
GO_MONOCARBOXYLIC_ACID_CATABOLIC_PROCESS	GO_MONOCARBOXYLIC_ACID_CATABOLIC_PROCESS	Details ...	89	-0.68481	-1.95903	0	0.0474686	0.11	2164	tags=69%, list=15%, signal=80%
GO_ORGANIC_ACID_CATABOLIC_PROCESS	GO_ORGANIC_ACID_CATABOLIC_PROCESS	Details ...	184	-0.635163	-1.94799	0	0.0274021	0.12	2164	tags=62%, list=15%, signal=72%
GO_RNA_METHYLATION	GO_RNA_METHYLATION	Details ...	41	-0.575087	-1.91049	0	0.0296582	0.17	4283	tags=61%, list=29%, signal=86%
GO_FATTY_ACID_BETA_OXIDATION	GO_FATTY_ACID_BETA_OXIDATION	Details ...	50	-0.720067	-1.90898	0	0.0222437	0.17	1910	tags=72%, list=13%, signal=83%
GO_FATTY_ACID_CATABOLIC_PROCESS	GO_FATTY_ACID_CATABOLIC_PROCESS	Details ...	68	-0.70303	-1.9042	0	0.0205006	0.19	1704	tags=65%, list=12%, signal=73%
GO_LIPID_OXIDATION	GO_LIPID_OXIDATION	Details ...	69	-0.638875	-1.8984	0	0.0183279	0.2	1704	tags=62%, list=12%, signal=70%
GO_BILE_ACID_METABOLIC_PROCESS	GO_BILE_ACID_METABOLIC_PROCESS	Details ...	30	-0.711353	-1.83814	0	0.0455508	0.38	2591	tags=70%, list=18%, signal=85%
GO_AROMATIC_AMINO_ACID_FAMILY_METABOLIC_PROCESS	GO_AROMATIC_AMINO_ACID_FAMILY_METABOLIC_PROCESS	Details ...	22	-0.741581	-1.82521	0	0.051512	0.45	1423	tags=68%, list=10%, signal=75%
GO_SMALL_MOLECULE_CATABOLIC_PROCESS	GO_SMALL_MOLECULE_CATABOLIC_PROCESS	Details ...	286	-0.500889	-1.80958	0	0.0582618	0.52	2173	tags=52%, list=15%, signal=60%
GO_ALPHA_AMINO_ACID_CATABOLIC_PROCESS	GO_ALPHA_AMINO_ACID_CATABOLIC_PROCESS	Details ...	82	-0.654129	-1.80674	0	0.054874	0.52	1912	tags=65%, list=13%, signal=74%
GO_GLYOXYLATE_METABOLIC_PROCESS	GO_GLYOXYLATE_METABOLIC_PROCESS	Details ...	26	-0.717801	-1.80485	0	0.0509337	0.52	2812	tags=73%, list=19%, signal=90%
GO_AEROBIC_RESPIRATION	GO_AEROBIC_RESPIRATION	Details ...	47	-0.709761	-1.78392	0	0.0664724	0.58	2812	tags=74%, list=19%, signal=92%
GO_CELLULAR_AMINO_ACID_CATABOLIC_PROCESS	GO_CELLULAR_AMINO_ACID_CATABOLIC_PROCESS	Details ...	98	-0.63351	-1.78193	0	0.06439	0.59	2104	tags=63%, list=14%, signal=73%
GO_TRANSCRIPTION_FROM_RNA_POLYMERASE_III_PROMOTER	GO_TRANSCRIPTION_FROM_RNA_POLYMERASE_III_PROMOTER	Details ...	37	-0.577017	-1.78045	0	0.0612012	0.61	5498	tags=73%, list=38%, signal=117%
GO_CELLULAR_KETONE_METABOLIC_PROCESS	GO_CELLULAR_KETONE_METABOLIC_PROCESS	Details ...	48	-0.525794	-1.7797	0	0.0581578	0.61	1322	tags=46%, list=9%, signal=50%
GO_AMINO_ACID_ACTIVATION	GO_AMINO_ACID_ACTIVATION	Details ...	50	-0.565322	-1.77753	0	0.0561096	0.61	3636	tags=66%, list=25%, signal=88%
GO_FATTY_ACID_BETA_OXIDATION_USING_ACYL_COA_DEHYDROGENASE	GO_FATTY_ACID_BETA_OXIDATION_USING_ACYL_COA_DEHYDROGENASE	Details ...	18	-0.805197	-1.76381	0	0.063255	0.61	2164	tags=89%, list=15%, signal=104%
GO_TRICARBOXYLIC_ACID_METABOLIC_PROCESS	GO_TRICARBOXYLIC_ACID_METABOLIC_PROCESS	Details ...	34	-0.695665	-1.74739	0	0.0789268	0.68	2812	tags=71%, list=19%, signal=87%
GO_TRNA_METABOLIC_PROCESS	GO_TRNA_METABOLIC_PROCESS	Details ...	157	-0.536337	-1.74038	0	0.0807791	0.68	4366	tags=63%, list=30%, signal=89%
GO_BRANCHED_CHAIN_AMINO_ACID_METABOLIC_PROCESS	GO_BRANCHED_CHAIN_AMINO_ACID_METABOLIC_PROCESS	Details ...	23	-0.694337	-1.72934	0.02	0.0894853	0.72	2303	tags=74%, list=16%, signal=88%
GO_2_OXOGLUTARATE_METABOLIC_PROCESS	GO_2_OXOGLUTARATE_METABOLIC_PROCESS	Details ...	19	-0.646296	-1.71334	0.0175439	0.107347	0.8	4248	tags=74%, list=29%, signal=104%
GO_ONE_CARBON_METABOLIC_PROCESS	GO_ONE_CARBON_METABOLIC_PROCESS	Details ...	31	-0.542938	-1.71065	0	0.105942	0.8	1130	tags=42%, list=8%, signal=45%
GO_HEME_BIOSYNTHETIC_PROCESS	GO_HEME_BIOSYNTHETIC_PROCESS	Details ...	20	-0.671457	-1.70917	0	0.103632	0.83	3703	tags=75%, list=25%, signal=100%
GO_TETRAPYRROLE_BIOSYNTHETIC_PROCESS	GO_TETRAPYRROLE_BIOSYNTHETIC_PROCESS	Details ...	27	-0.616821	-1.70687	0.02	0.102642	0.83	3703	tags=74%, list=25%, signal=99%
GO_REGULATION_OF_CHOLESTEROL_METABOLIC_PROCESS	GO_REGULATION_OF_CHOLESTEROL_METABOLIC_PROCESS	Details ...	22	-0.618319	-1.70267	0	0.106239	0.85	2447	tags=59%, list=17%, signal=71%
GO_AROMATIC_AMINO_ACID_FAMILY_CATABOLIC_PROCESS	GO_AROMATIC_AMINO_ACID_FAMILY_CATABOLIC_PROCESS	Details ...	18	-0.740389	-1.69209	0.0175439	0.118774	0.9	1423	tags=72%, list=10%, signal=80%
GO_ASPARTATE_FAMILY_AMINO_ACID_METABOLIC_PROCESS	GO_ASPARTATE_FAMILY_AMINO_ACID_METABOLIC_PROCESS	Details ...	52	-0.584292	-1.68852	0	0.120677	0.91	1854	tags=52%, list=13%, signal=59%
GO_MITOCHONDRIAL_RNA_METABOLIC_PROCESS	GO_MITOCHONDRIAL_RNA_METABOLIC_PROCESS	Details ...	22	-0.706225	-1.68562	0	0.120307	0.92	2967	tags=82%, list=20%, signal=103%
GO_RNA_MODIFICATION	GO_RNA_MODIFICATION	Details ...	98	-0.463373	-1.68506	0	0.116699	0.92	4673	tags=59%, list=32%, signal=87%
GO_CELLULAR_LIPID_CATABOLIC_PROCESS	GO_CELLULAR_LIPID_CATABOLIC_PROCESS	Details ...	132	-0.4558	-1.68345	0.0212766	0.115566	0.92	1796	tags=44%, list=12%, signal=50%
GO_RNA_SECONDARY_STRUCTURE_UNWINDING	GO_RNA_SECONDARY_STRUCTURE_UNWINDING	Details ...	39	-0.487062	-1.66415	0.0232558	0.145442	0.94	5260	tags=62%, list=36%, signal=96%
GO_REGULATION_OF_LIPOPROTEIN_LIPASE_ACTIVITY	GO_REGULATION_OF_LIPOPROTEIN_LIPASE_ACTIVITY	Details ...	15	-0.72029	-1.66104	0.0212766	0.146879	0.94	2307	tags=60%, list=16%, signal=71%
GO_COFACTOR_BIOSYNTHETIC_PROCESS	GO_COFACTOR_BIOSYNTHETIC_PROCESS	Details ...	148	-0.503951	-1.66052	0	0.142732	0.94	3078	tags=55%, list=21%, signal=69%
GO_TRNA_PROCESSING	GO_TRNA_PROCESSING	Details ...	98	-0.533466	-1.66031	0.0227273	0.139091	0.94	4687	tags=64%, list=32%, signal=94%
GO_CELLULAR_AMINO_ACID_METABOLIC_PROCESS	GO_CELLULAR_AMINO_ACID_METABOLIC_PROCESS	Details ...	291	-0.435796	-1.65769	0	0.139995	0.95	1925	tags=43%, list=13%, signal=49%
GO_ALPHA_AMINO_ACID_METABOLIC_PROCESS	GO_ALPHA_AMINO_ACID_METABOLIC_PROCESS	Details ...	198	-0.448688	-1.65299	0.0196078	0.144463	0.95	1925	tags=46%, list=13%, signal=53%
GO_TRANSCRIPTION_ELONGATION_FROM_RNA_POLYMERASE_II_PROMOTER	GO_TRANSCRIPTION_ELONGATION_FROM_RNA_POLYMERASE_II_PROMOTER	Details ...	68	-0.485686	-1.64872	0.139535	0.148354	0.95	5144	tags=66%, list=35%, signal=102%
GO_STEROID_BIOSYNTHETIC_PROCESS	GO_STEROID_BIOSYNTHETIC_PROCESS	Details ...	91	-0.535199	-1.64728	0.0363636	0.146705	0.95	2686	tags=48%, list=18%, signal=59%
GO_RRNA_MODIFICATION	GO_RRNA_MODIFICATION	Details ...	22	-0.628966	-1.64719	0	0.143311	0.95	4378	tags=73%, list=30%, signal=104%
GO_ASPARTATE_FAMILY_AMINO_ACID_CATABOLIC_PROCESS	GO_ASPARTATE_FAMILY_AMINO_ACID_CATABOLIC_PROCESS	Details ...	16	-0.746641	-1.63961	0	0.15378	0.96	1728	tags=69%, list=12%, signal=78%
GO_SERINE_FAMILY_AMINO_ACID_METABOLIC_PROCESS	GO_SERINE_FAMILY_AMINO_ACID_METABOLIC_PROCESS	Details ...	35	-0.588226	-1.63573	0.0188679	0.157165	0.96	2430	tags=57%, list=17%, signal=68%
GO_NUCLEOBASE_BIOSYNTHETIC_PROCESS	GO_NUCLEOBASE_BIOSYNTHETIC_PROCESS	Details ...	16	-0.555405	-1.62858	0.02	0.16684	0.96	4176	tags=75%, list=29%, signal=105%
GO_BILE_ACID_BIOSYNTHETIC_PROCESS	GO_BILE_ACID_BIOSYNTHETIC_PROCESS	Details ...	18	-0.729887	-1.62843	0.0185185	0.163128	0.96	2588	tags=83%, list=18%, signal=101%
GO_CELLULAR_ALDEHYDE_METABOLIC_PROCESS	GO_CELLULAR_ALDEHYDE_METABOLIC_PROCESS	Details ...	70	-0.506659	-1.62509	0	0.166861	0.98	2609	tags=59%, list=18%, signal=71%
GO_COENZYME_BIOSYNTHETIC_PROCESS	GO_COENZYME_BIOSYNTHETIC_PROCESS	Details ...	109	-0.476933	-1.62465	0.0196078	0.164538	0.98	3176	tags=54%, list=22%, signal=69%
GO_INDOLE_CONTAINING_COMPOUND_METABOLIC_PROCESS	GO_INDOLE_CONTAINING_COMPOUND_METABOLIC_PROCESS	Details ...	17	-0.580246	-1.61599	0.102041	0.177064	0.99	1322	tags=59%, list=9%, signal=65%
GO_N_TERMINAL_PROTEIN_AMINO_ACID_MODIFICATION	GO_N_TERMINAL_PROTEIN_AMINO_ACID_MODIFICATION	Details ...	21	-0.521013	-1.61494	0.0232558	0.174737	0.99	5364	tags=76%, list=37%, signal=120%
GO_LIPID_HOMEOSTASIS	GO_LIPID_HOMEOSTASIS	Details ...	99	-0.48216	-1.60273	0	0.193476	1	2518	tags=46%, list=17%, signal=56%
GO_DICARBOXYLIC_ACID_METABOLIC_PROCESS	GO_DICARBOXYLIC_ACID_METABOLIC_PROCESS	Details ...	93	-0.497195	-1.6008	0.0566038	0.193474	1	2812	tags=56%, list=19%, signal=69%
GO_NUCLEOSIDE_SALVAGE	GO_NUCLEOSIDE_SALVAGE	Details ...	15	-0.574894	-1.59651	0	0.196619	1	758	tags=33%, list=5%, signal=35%
GO_PROTEIN_MANNOSYLATION	GO_PROTEIN_MANNOSYLATION		16	-0.49225	-1.59375	0	0.19768	1	5397	tags=69%, list=37%, signal=109%
GO_PEROXISOME_ORGANIZATION	GO_PEROXISOME_ORGANIZATION		33	-0.551805	-1.59294	0.0204082	0.195455	1	3123	tags=70%, list=21%, signal=89%
GO_COFACTOR_METABOLIC_PROCESS	GO_COFACTOR_METABOLIC_PROCESS		297	-0.445765	-1.59134	0	0.195141	1	3089	tags=52%, list=21%, signal=65%
GO_SULFUR_AMINO_ACID_BIOSYNTHETIC_PROCESS	GO_SULFUR_AMINO_ACID_BIOSYNTHETIC_PROCESS		17	-0.629837	-1.58712	0	0.199314	1	1854	tags=53%, list=13%, signal=61%
GO_AMINO_ACID_BETAINE_METABOLIC_PROCESS	GO_AMINO_ACID_BETAINE_METABOLIC_PROCESS		17	-0.685216	-1.58536	0	0.199485	1	1854	tags=65%, list=13%, signal=74%
GO_THIOESTER_METABOLIC_PROCESS	GO_THIOESTER_METABOLIC_PROCESS		72	-0.492338	-1.58226	0.02	0.200921	1	2812	tags=58%, list=19%, signal=72%
GO_ENERGY_DERIVATION_BY_OXIDATION_OF_ORGANIC_COMPOUNDS	GO_ENERGY_DERIVATION_BY_OXIDATION_OF_ORGANIC_COMPOUNDS		187	-0.517744	-1.57534	0.111111	0.212742	1	2664	tags=56%, list=18%, signal=68%
GO_TRNA_METHYLATION	GO_TRNA_METHYLATION		18	-0.541323	-1.57465	0.104167	0.210491	1	4283	tags=56%, list=29%, signal=79%
GO_COENZYME_METABOLIC_PROCESS	GO_COENZYME_METABOLIC_PROCESS		236	-0.440521	-1.56188	0.0208333	0.232143	1	3020	tags=52%, list=21%, signal=64%
GO_HISTONE_H2A_UBIQUITINATION	GO_HISTONE_H2A_UBIQUITINATION		15	-0.474453	-1.55506	0.0238095	0.244117	1	4460	tags=60%, list=31%, signal=86%
GO_POSITIVE_REGULATION_OF_DNA_TEMPLATED_TRANSCRIPTION_ELONGATION	GO_POSITIVE_REGULATION_OF_DNA_TEMPLATED_TRANSCRIPTION_ELONGATION		20	-0.501854	-1.55435	0.0487805	0.241227	1	4198	tags=50%, list=29%, signal=70%
GO_CELLULAR_RESPIRATION	GO_CELLULAR_RESPIRATION		125	-0.631629	-1.55275	0.108696	0.24065	1	2624	tags=73%, list=18%, signal=88%
GO_PROTEIN_EXIT_FROM_ENDOPLASMIC_RETICULUM	GO_PROTEIN_EXIT_FROM_ENDOPLASMIC_RETICULUM		17	-0.636017	-1.55068	0.0487805	0.241398	1	3682	tags=71%, list=25%, signal=94%
GO_NCRNA_METABOLIC_PROCESS	GO_NCRNA_METABOLIC_PROCESS		454	-0.493949	-1.55002	0.119048	0.239053	1	4950	tags=65%, list=34%, signal=95%
Down-regulated in male TG
NAME	GS<br> follow link to MSigDB	GS DETAILS	SIZE	ES	NES	NOM p-val	FDR q-val	FWER p-val	RANK AT MAX	LEADING EDGE
GO_REGULATION_OF_DNA_RECOMBINATION	GO_REGULATION_OF_DNA_RECOMBINATION	Details ...	50	0.654007	2.35687	0	0	0	1763	tags=32%, list=12%, signal=36%
GO_POSITIVE_REGULATION_OF_OSTEOCLAST_DIFFERENTIATION	GO_POSITIVE_REGULATION_OF_OSTEOCLAST_DIFFERENTIATION	Details ...	20	0.771661	2.28777	0	0	0	1456	tags=45%, list=10%, signal=50%
GO_T_CELL_DIFFERENTIATION	GO_T_CELL_DIFFERENTIATION	Details ...	116	0.691366	2.26249	0	0	0	2132	tags=47%, list=15%, signal=55%
GO_LEUKOCYTE_CELL_CELL_ADHESION	GO_LEUKOCYTE_CELL_CELL_ADHESION	Details ...	214	0.691066	2.24042	0	0	0	1751	tags=46%, list=12%, signal=52%
GO_LEUKOCYTE_ACTIVATION	GO_LEUKOCYTE_ACTIVATION	Details ...	348	0.668699	2.22242	0	0	0	2481	tags=49%, list=17%, signal=58%
GO_LYMPHOCYTE_ACTIVATION	GO_LYMPHOCYTE_ACTIVATION	Details ...	293	0.665776	2.21452	0	0.00184905	0.01	2132	tags=46%, list=15%, signal=53%
GO_LYMPHOCYTE_DIFFERENTIATION	GO_LYMPHOCYTE_DIFFERENTIATION	Details ...	181	0.649381	2.20547	0	0.0015849	0.01	2132	tags=43%, list=15%, signal=50%
GO_LEUKOCYTE_DIFFERENTIATION	GO_LEUKOCYTE_DIFFERENTIATION	Details ...	252	0.614773	2.19285	0	0.00138679	0.01	2236	tags=41%, list=15%, signal=47%
GO_POSITIVE_REGULATION_OF_INSULIN_SECRETION_INVOLVED_IN_CELLULAR_RESPONSE_TO_GLUCOSE_STIMULUS	GO_POSITIVE_REGULATION_OF_INSULIN_SECRETION_INVOLVED_IN_CELLULAR_RESPONSE_TO_GLUCOSE_STIMULUS	Details ...	19	0.676344	2.19169	0	0.0012327	0.01	1213	tags=32%, list=8%, signal=34%
GO_REGULATION_OF_EXTRINSIC_APOPTOTIC_SIGNALING_PATHWAY_IN_ABSENCE_OF_LIGAND	GO_REGULATION_OF_EXTRINSIC_APOPTOTIC_SIGNALING_PATHWAY_IN_ABSENCE_OF_LIGAND	Details ...	36	0.62304	2.19167	0.0192308	0.00110943	0.01	2258	tags=42%, list=16%, signal=49%
GO_CELL_ACTIVATION	GO_CELL_ACTIVATION	Details ...	477	0.633116	2.18931	0	0.00100857	0.01	2481	tags=44%, list=17%, signal=52%
GO_POSITIVE_REGULATION_OF_PROTEIN_SECRETION	GO_POSITIVE_REGULATION_OF_PROTEIN_SECRETION	Details ...	170	0.587589	2.18778	0	0.000924524	0.01	1891	tags=39%, list=13%, signal=44%
GO_REGULATION_OF_CELL_ACTIVATION	GO_REGULATION_OF_CELL_ACTIVATION	Details ...	391	0.656998	2.18438	0	0.000853407	0.01	2440	tags=47%, list=17%, signal=55%
GO_REGULATION_OF_LEUKOCYTE_DIFFERENTIATION	GO_REGULATION_OF_LEUKOCYTE_DIFFERENTIATION	Details ...	195	0.607675	2.18152	0	0.000792449	0.01	2946	tags=47%, list=20%, signal=58%
GO_REGULATION_OF_TUMOR_NECROSIS_FACTOR_SUPERFAMILY_CYTOKINE_PRODUCTION	GO_REGULATION_OF_TUMOR_NECROSIS_FACTOR_SUPERFAMILY_CYTOKINE_PRODUCTION	Details ...	87	0.683635	2.1803	0	0.000739619	0.01	1945	tags=47%, list=13%, signal=54%
GO_REGULATION_OF_STAT_CASCADE	GO_REGULATION_OF_STAT_CASCADE	Details ...	103	0.562652	2.17772	0	0.000693393	0.01	2641	tags=37%, list=18%, signal=45%
GO_THYMOCYTE_AGGREGATION	GO_THYMOCYTE_AGGREGATION	Details ...	40	0.619534	2.16091	0	0.000652605	0.01	2132	tags=40%, list=15%, signal=47%
GO_REGULATION_OF_LYMPHOCYTE_APOPTOTIC_PROCESS	GO_REGULATION_OF_LYMPHOCYTE_APOPTOTIC_PROCESS	Details ...	45	0.675903	2.16053	0	0.00061635	0.01	2258	tags=49%, list=16%, signal=58%
GO_POSITIVE_REGULATION_OF_B_CELL_ACTIVATION	GO_POSITIVE_REGULATION_OF_B_CELL_ACTIVATION	Details ...	70	0.731612	2.15647	0	0.00058391	0.01	1971	tags=56%, list=14%, signal=64%
GO_REGULATION_OF_T_CELL_PROLIFERATION	GO_REGULATION_OF_T_CELL_PROLIFERATION	Details ...	118	0.673992	2.15432	0	0.000554715	0.01	2139	tags=48%, list=15%, signal=56%
GO_REGULATION_OF_HEMOPOIESIS	GO_REGULATION_OF_HEMOPOIESIS	Details ...	257	0.558152	2.15357	0	0.0005283	0.01	3051	tags=40%, list=21%, signal=50%
GO_CELLULAR_RESPONSE_TO_AMINO_ACID_STIMULUS	GO_CELLULAR_RESPONSE_TO_AMINO_ACID_STIMULUS	Details ...	47	0.620284	2.15165	0	0.000504286	0.01	2359	tags=38%, list=16%, signal=46%
GO_REGULATION_OF_DEFENSE_RESPONSE_TO_VIRUS_BY_VIRUS	GO_REGULATION_OF_DEFENSE_RESPONSE_TO_VIRUS_BY_VIRUS	Details ...	28	0.701467	2.15043	0	0.00048236	0.01	1091	tags=36%, list=7%, signal=39%
GO_MYELOID_LEUKOCYTE_DIFFERENTIATION	GO_MYELOID_LEUKOCYTE_DIFFERENTIATION	Details ...	85	0.569016	2.14751	0	0.000876346	0.02	1971	tags=36%, list=14%, signal=42%
GO_PROTEIN_SECRETION	GO_PROTEIN_SECRETION	Details ...	88	0.565986	2.14743	0	0.000841292	0.02	2228	tags=33%, list=15%, signal=39%
GO_REGULATION_OF_HOMOTYPIC_CELL_CELL_ADHESION	GO_REGULATION_OF_HOMOTYPIC_CELL_CELL_ADHESION	Details ...	253	0.653366	2.14356	0	0.000808935	0.02	2371	tags=47%, list=16%, signal=55%
GO_REGULATION_OF_LEUKOCYTE_PROLIFERATION	GO_REGULATION_OF_LEUKOCYTE_PROLIFERATION	Details ...	162	0.69262	2.14216	0	0.000778974	0.02	2371	tags=53%, list=16%, signal=63%
GO_REGULATION_OF_CELL_CELL_ADHESION	GO_REGULATION_OF_CELL_CELL_ADHESION	Details ...	317	0.613508	2.13304	0	0.000751154	0.02	2382	tags=43%, list=16%, signal=50%
GO_REGULATION_OF_PHOSPHOLIPID_METABOLIC_PROCESS	GO_REGULATION_OF_PHOSPHOLIPID_METABOLIC_PROCESS	Details ...	52	0.63266	2.13239	0	0.000725252	0.02	2525	tags=44%, list=17%, signal=53%
GO_POSITIVE_REGULATION_OF_CELL_ACTIVATION	GO_POSITIVE_REGULATION_OF_CELL_ACTIVATION	Details ...	250	0.691471	2.13098	0	0.000701077	0.02	2053	tags=49%, list=14%, signal=56%
GO_LYSOSOME_LOCALIZATION	GO_LYSOSOME_LOCALIZATION	Details ...	21	0.685337	2.12993	0	0.000678461	0.02	2462	tags=52%, list=17%, signal=63%
GO_POSITIVE_REGULATION_OF_LEUKOCYTE_PROLIFERATION	GO_POSITIVE_REGULATION_OF_LEUKOCYTE_PROLIFERATION	Details ...	111	0.706011	2.1279	0	0.000657259	0.02	2053	tags=54%, list=14%, signal=62%
GO_POSITIVE_REGULATION_OF_T_CELL_PROLIFERATION	GO_POSITIVE_REGULATION_OF_T_CELL_PROLIFERATION	Details ...	79	0.712359	2.12743	0	0.000974262	0.03	2053	tags=56%, list=14%, signal=64%
GO_POSITIVE_REGULATION_OF_CELL_CELL_ADHESION	GO_POSITIVE_REGULATION_OF_CELL_CELL_ADHESION	Details ...	204	0.657363	2.12379	0	0.000945607	0.03	2132	tags=48%, list=15%, signal=55%
GO_POSITIVE_REGULATION_OF_LEUKOCYTE_DIFFERENTIATION	GO_POSITIVE_REGULATION_OF_LEUKOCYTE_DIFFERENTIATION	Details ...	114	0.631197	2.12359	0	0.00091859	0.03	2132	tags=42%, list=15%, signal=49%
GO_REGULATION_OF_TYROSINE_PHOSPHORYLATION_OF_STAT_PROTEIN	GO_REGULATION_OF_TYROSINE_PHOSPHORYLATION_OF_STAT_PROTEIN	Details ...	53	0.608597	2.12347	0	0.000893073	0.03	2641	tags=43%, list=18%, signal=53%
GO_POSITIVE_REGULATION_OF_HEMOPOIESIS	GO_POSITIVE_REGULATION_OF_HEMOPOIESIS	Details ...	142	0.593777	2.12294	0	0.000868936	0.03	2132	tags=37%, list=15%, signal=42%
GO_T_CELL_DIFFERENTIATION_INVOLVED_IN_IMMUNE_RESPONSE	GO_T_CELL_DIFFERENTIATION_INVOLVED_IN_IMMUNE_RESPONSE	Details ...	29	0.740929	2.11319	0	0.000846069	0.03	1680	tags=48%, list=12%, signal=54%
GO_IMMUNE_SYSTEM_DEVELOPMENT	GO_IMMUNE_SYSTEM_DEVELOPMENT	Details ...	500	0.534524	2.10767	0	0.000824375	0.03	3181	tags=40%, list=22%, signal=49%
GO_NEGATIVE_REGULATION_OF_IMMUNE_SYSTEM_PROCESS	GO_NEGATIVE_REGULATION_OF_IMMUNE_SYSTEM_PROCESS	Details ...	298	0.581822	2.10095	0	0.000803766	0.03	3172	tags=45%, list=22%, signal=56%
GO_POSITIVE_REGULATION_OF_STAT_CASCADE	GO_POSITIVE_REGULATION_OF_STAT_CASCADE	Details ...	54	0.62533	2.09888	0	0.000784162	0.03	2641	tags=48%, list=18%, signal=59%
GO_POSITIVE_REGULATION_OF_MAPK_CASCADE	GO_POSITIVE_REGULATION_OF_MAPK_CASCADE	Details ...	382	0.518955	2.09727	0	0.000765491	0.03	2412	tags=35%, list=17%, signal=40%
GO_REGULATION_OF_ACTIVATED_T_CELL_PROLIFERATION	GO_REGULATION_OF_ACTIVATED_T_CELL_PROLIFERATION	Details ...	31	0.663136	2.09713	0	0.000747689	0.03	1934	tags=39%, list=13%, signal=45%
GO_RESPONSE_TO_FATTY_ACID	GO_RESPONSE_TO_FATTY_ACID	Details ...	72	0.482687	2.09467	0	0.00095656	0.03	2336	tags=33%, list=16%, signal=40%
GO_POSITIVE_REGULATION_OF_MAP_KINASE_ACTIVITY	GO_POSITIVE_REGULATION_OF_MAP_KINASE_ACTIVITY	Details ...	179	0.541956	2.09384	0	0.000935303	0.03	2412	tags=33%, list=17%, signal=39%
GO_POSITIVE_REGULATION_OF_HOMEOSTATIC_PROCESS	GO_POSITIVE_REGULATION_OF_HOMEOSTATIC_PROCESS	Details ...	170	0.488301	2.08946	0	0.000914971	0.03	1563	tags=23%, list=11%, signal=25%
GO_REGULATION_OF_CYTOKINE_PRODUCTION	GO_REGULATION_OF_CYTOKINE_PRODUCTION	Details ...	469	0.592678	2.08944	0	0.000895503	0.03	2406	tags=41%, list=17%, signal=47%
GO_POSITIVE_REGULATION_OF_ESTABLISHMENT_OF_PROTEIN_LOCALIZATION	GO_POSITIVE_REGULATION_OF_ESTABLISHMENT_OF_PROTEIN_LOCALIZATION	Details ...	421	0.446956	2.08875	0	0.000876847	0.03	1891	tags=23%, list=13%, signal=26%
GO_POSITIVE_REGULATION_OF_DEPHOSPHORYLATION	GO_POSITIVE_REGULATION_OF_DEPHOSPHORYLATION	Details ...	40	0.577185	2.08632	0	0.000858952	0.03	2002	tags=33%, list=14%, signal=38%
GO_CELLULAR_RESPONSE_TO_BIOTIC_STIMULUS	GO_CELLULAR_RESPONSE_TO_BIOTIC_STIMULUS	Details ...	147	0.586304	2.08629	0	0.000841773	0.03	2389	tags=40%, list=16%, signal=48%
GO_ANTIGEN_PROCESSING_AND_PRESENTATION_OF_PEPTIDE_OR_POLYSACCHARIDE_ANTIGEN_VIA_MHC_CLASS_II	GO_ANTIGEN_PROCESSING_AND_PRESENTATION_OF_PEPTIDE_OR_POLYSACCHARIDE_ANTIGEN_VIA_MHC_CLASS_II		80	0.538802	2.08505	0	0.000825268	0.03	1740	tags=28%, list=12%, signal=31%
GO_REGULATION_OF_B_CELL_ACTIVATION	GO_REGULATION_OF_B_CELL_ACTIVATION		101	0.709027	2.08308	0	0.000809397	0.03	2339	tags=56%, list=16%, signal=67%
GO_POSITIVE_REGULATION_OF_TUMOR_NECROSIS_FACTOR_SUPERFAMILY_CYTOKINE_PRODUCTION	GO_POSITIVE_REGULATION_OF_TUMOR_NECROSIS_FACTOR_SUPERFAMILY_CYTOKINE_PRODUCTION		51	0.744975	2.08282	0	0.000794125	0.03	1945	tags=55%, list=13%, signal=63%
[truncated: 1,859 more rows]

## Sheet: Table S7
Liver Proteomics
[truncated: 188 more rows]

## Sheet: Table S8
Liver metabolomics
[truncated: 128 more rows]

[truncated: 65 more sheets: Table S9, Table S10, Fig 1a, Fig 1e, Fig 1f, Fig 1g, Fig 3a, Fig 3b, Fig 3c, Fig 3d, Fig 3e, Fig 3f, Fig 4e, Fig 5d, Fig 5e, Fig 5f, Fig 5g, Fig 5h, Fig 6b, Fig 6c-g …]
